# Supplementary material for: Mechanically activated snai1b coordinates the initiation of myocardial delamination for trabeculation
Source: Nat Commun. 2025 Sep 24;16:8363. doi: 10.1038/s41467-025-62285-w (PMC12460811; doi:10.1038/s41467-025-62285-w)
Supplement: Supplementary file 4 — Source Data [file 41467_2025_62285_MOESM4_ESM.xlsx]

## Sheet: Figure 1
(e) Number of snai1b+ CMs
56 hpf	Ctrl							ISO
EGFP+	7	5	4	8	5	5		11	13	12	8	5
mRNA+	7	7	6	9	7	7		14	15	13	11	8
EGFP+/mRNA+	7	5	4	8	5	5		11	13	12	7	5
Statistical test
Ordinary two-way ANOVA
Šídák's multiple comparisons test	Predicted (LS) mean diff.	95.00% CI of diff.	Below threshold?	Summary	Adjusted P Value
Ctrl - ISO
EGFP+	-4.133	-7.745 to -0.5215	Yes	*	0.0212
mRNA+	-5.033	-8.645 to -1.422	Yes	**	0.0043
EGFP+/mRNA+	-3.933	-7.545 to -0.3215	Yes	*	0.0296
Test details	Predicted (LS) mean 1	Predicted (LS) mean 2	Predicted (LS) mean diff.	SE of diff.	N1	N2	t	DF
Ctrl - ISO
EGFP+	5.667	9.8	-4.133	1.419	6	5	2.913	27
mRNA+	7.167	12.2	-5.033	1.419	6	5	3.547	27
EGFP+/mRNA+	5.667	9.6	-3.933	1.419	6	5	2.772	27
72 hpf	Ctrl							ISO
EGFP+	4	8	4	5	6	6	6	25	13	10	9	7	9	7
mRNA+	11	11	7	11	8	8	12	25	20	21	13	12	15	12
EGFP+/mRNA+	4	8	4	5	6	6	6	23	13	10	8	7	9	6
Statistical test
Ordinary two-way ANOVA
Šídák's multiple comparisons test	Predicted (LS) mean diff.	95.00% CI of diff.	Below threshold?	Summary	Adjusted P Value
Ctrl - ISO
EGFP+	-5.857	-11.54 to -0.1775	Yes	*	0.0415
mRNA+	-7.143	-12.82 to -1.463	Yes	**	0.0098
EGFP+/mRNA+	-5.286	-10.97 to 0.3940	No	ns	0.0746
Test details	Predicted (LS) mean 1	Predicted (LS) mean 2	Predicted (LS) mean diff.	SE of diff.	N1	N2	t	DF
Ctrl - ISO
EGFP+	5.571	11.43	-5.857	2.268	7	7	2.582	36
mRNA+	9.714	16.86	-7.143	2.268	7	7	3.149	36
EGFP+/mRNA+	5.571	10.86	-5.286	2.268	7	7	2.33	36
96 hpf	Ctrl							ISO
EGFP+	6	6	2	6	3	4		8	7	9	10	12	8
mRNA+	9	5	5	7	7	6		10	10	11	10	13	14
EGFP+/mRNA+	6	3	1	5	3	4		8	6	9	9	11	7
Statistical test
Ordinary two-way ANOVA
Šídák's multiple comparisons test	Predicted (LS) mean diff.	95.00% CI of diff.	Below threshold?	Summary	Adjusted P Value
Ctrl - ISO
EGFP+	-4.5	-7.014 to -1.986	Yes	***	0.0003
mRNA+	-4.833	-7.348 to -2.319	Yes	***	0.0001
EGFP+/mRNA+	-4.667	-7.181 to -2.152	Yes	***	0.0002
Test details	Predicted (LS) mean 1	Predicted (LS) mean 2	Predicted (LS) mean diff.	SE of diff.	N1	N2	t	DF
Ctrl - ISO
EGFP+	4.5	9	-4.5	0.9944	6	6	4.525	30
mRNA+	6.5	11.33	-4.833	0.9944	6	6	4.86	30
EGFP+/mRNA+	3.667	8.333	-4.667	0.9944	6	6	4.693	30

## Sheet: Figure 2
(d) Average Strain	Cardiac phase	Ctrl-epi	ISO-epi	Ctrl-endo	ISO-endo
	0	1.15	1.1	1.05	1.06
	1	1.17	1.12	1.14	1.15
	2	1.2	1.17	1.2	1.21
	3	1.18	1.19	1.22	1.3
	4	1.15	1.19	1.21	1.32
	5	1.12	1.13	1.19	1.29
	6	1.07	1.06	1.14	1.2
	7	1.04	1	1.08	1.15
	8	1	1	1.04	1.09
	9	1	1.08	1.01	1
	10	1.09	1.1	1	1.06
	11	1.15		1.05
(e) Strain variation (std)	Cardiac phase	Ctrl-epi	ISO-epi	Ctrl-endo	ISO-endo
	0	0	0	0	0
	1	0.04169	0.05471	0.08524	0.06263
	2	0.05821	0.1087	0.1094	0.162
	3	0.07903	0.1298	0.1397	0.1926
	4	0.08915	0.1474	0.1574	0.1958
	5	0.09372	0.1554	0.1611	0.1881
	6	0.1022	0.1524	0.1713	0.1788
	7	0.09721	0.1305	0.1523	0.1516
	8	0.1055	0.07212	0.1551	0.07874
	9	0.07947	0.0376	0.1201	0.05335
	10	0.0231	0	0.04738	0
	11	0		0

## Sheet: Figure 3
(b) Strain along trab ridges	Control	ISO	Control	ISO
	-0.2	-0.25	-0.26	-0.25
	-0.18	-0.24	-0.22	-0.2
	-0.18	-0.3	-0.25	-0.28
	-0.22	-0.31	-0.22	-0.18
	-0.17	-0.28	-0.22	-0.29
	-0.16	-0.2	-0.2	-0.2
				-0.25
	Radial		Circumferential
Statistical test
Ordinary one-way ANOVA
Šídák's multiple comparisons test	Mean Diff.	95.00% CI of diff.	Below threshold?	Summary	Adjusted P Value
Control vs. ISO	0.07833	0.03101 to 0.1257	Yes	**	0.0013	Radial
Control vs. ISO	0.007381	-0.03822 to 0.05299	No	ns	0.9104	Circum
Test details	Mean 1	Mean 2	Mean Diff.	SE of diff.	n1	n2	t	DF
Control vs. ISO	-0.185	-0.2633	0.07833	0.01965	6	6	3.985	21
Control vs. ISO	-0.2283	-0.2357	0.007381	0.01894	6	7	0.3897	21
(d) Compact vs Trab strain	Control	ISO	Control	ISO
	-0.22	-0.36	0.16	0.36
	-0.18	-0.44	0.05	0.68
	-0.17	-0.2	0.25	0.7
	-0.25	-0.27	0.27	0.42
	-0.14	-0.13	0.27	0.51
	-0.29	-0.28	0.37	0.55
		-0.22		0.55
	Compact		Trabecular
Statistical test
Ordinary one-way ANOVA
Šídák's multiple comparisons test	Mean Diff.	95.00% CI of diff.	Below threshold?	Summary	Adjusted P Value
Control vs. ISO	0.0631	-0.07433 to 0.2005	No	ns	0.4852	Comp
Control vs. ISO	-0.3102	-0.4477 to -0.1728	Yes	****	<0.0001	Trab
Test details	Mean 1	Mean 2	Mean Diff.	SE of diff.	n1	n2	t	DF
Control vs. ISO	-0.2083	-0.2714	0.0631	0.05727	6	7	1.102	22
Control vs. ISO	0.2283	0.5386	-0.3102	0.05727	6	7	5.417	22

## Sheet: Figure 4
(e) Number of total snai1b+ CMs	Ctrl	ISO	ISO+PD@55hpf	ISO+PD@72hpf
	1	10	10	14
	1	16	21	12
	0	15	15	12
	3	11	13	13
	1	16	14	12
	2	8		10
		12		9
Statistical test
Ordinary one-way ANOVA
Šídák's multiple comparisons test	Mean Diff.	95.00% CI of diff.	Below threshold?	Summary	Adjusted P Value
Ctrl vs. ISO	-11.24	-15.40 to -7.074	Yes	****	<0.0001
ISO vs. ISO+PD@72hpf	0.8571	-3.143 to 4.858	No	ns	0.9819
Ctrl vs. ISO+PD@72hpf	-10.38	-14.54 to -6.217	Yes	****	<0.0001
ISO vs. ISO+PD@55hpf	-2.029	-6.411 to 2.354	No	ns	0.6835
Ctrl vs. ISO+PD@55hpf	-13.27	-17.80 to -8.735	Yes	****	<0.0001
Test details	Mean 1	Mean 2	Mean Diff.	SE of diff.	n1	n2	t	DF
Ctrl vs. ISO	1.333	12.57	-11.24	1.475	6	7	7.617	21
ISO vs. ISO+PD@72hpf	12.57	11.71	0.8571	1.417	7	7	0.6047	21
Ctrl vs. ISO+PD@72hpf	1.333	11.71	-10.38	1.475	6	7	7.036	21
ISO vs. ISO+PD@55hpf	12.57	14.6	-2.029	1.553	7	5	1.306	21
Ctrl vs. ISO+PD@55hpf	1.333	14.6	-13.27	1.606	6	5	8.262	21
(f) Number of total snai1b+ CMs		Comp-Notch+	Comp-Notch-	Trabecular	Apical
	PD@55hpf	9	37	27	0	ISO
	PD@72hpf	14	35	32	1
	no PD	15	26	44	3
	Control	2	1	5	0
Fraction of total
		Comp-Notch+	Comp-Notch-	Trabecular	Apical
	PD@55hpf	12.3288	50.6849	36.9863	0	ISO
	PD@72hpf	17.0732	42.6829	39.0244	1.21951
	no PD	17.0455	29.5455	50	3.40909
	Control	25	12.5	62.5	0

## Sheet: Figure 5
(c) Percentage% of trabecular CMs	Ctrl	Repre	Activ	Ctrl	Repre	Activ
	75	67	63	33	0	48
	25	29	80	22	0	33
	50	40	73	33	0	67
	25	45	60	50	25	50
	56	58	56	20	0	40
	25	56	50	0	0	59
	0	43	57	22	25	69
		35	11			44
		0	50			11
		42	67			79
		43	62			45
			60
			100
			75
			50
			100
			33
			71
	no ISO			ISO
Statistical test
Ordinary one-way ANOVA
Holm-Šídák's multiple comparisons test	Mean Diff.	Below threshold?	Summary	Adjusted P Value
Ctrl vs. Repre	-5.065	No	ns	0.5873
Ctrl vs. Activ	-25.54	Yes	*	0.0208
Ctrl vs. Repre	18.57	No	ns	0.1456	ISO
Ctrl vs. Activ	-23.83	Yes	*	0.0384	ISO
Activ vs. Repre	20.47	Yes	*	0.0288
Activ vs. Repre	42.4	Yes	***	0.0002	ISO
Test details	Mean 1	Mean 2	Mean Diff.	SE of diff.	n1	n2	t	DF
Ctrl vs. Repre	36.57	41.64	-5.065	9.278	7	11	0.5459	55
Ctrl vs. Activ	36.57	62.11	-25.54	8.548	7	18	2.988	55
Ctrl vs. Repre	25.71	7.143	18.57	10.26	7	7	1.811	55
Ctrl vs. Activ	25.71	49.55	-23.83	9.278	7	11	2.569	55
Activ vs. Repre	62.11	41.64	20.47	7.344	18	11	2.788	55
Activ vs. Repre	49.55	7.143	42.4	9.278	11	7	4.57	55
(d) Number of total CMs	Compact	Trabecular	Apical
Activ	46	79	28	ISO
Repre	17	2	11
Ctrl	21	9	6
Activ	38	78	13	no ISO
Repre	66	53	8
Ctrl	19	13	1
Fraction of total	Compact	Trabecular	Apical
Activ	30.0654	51.634	18.3007	ISO
Repre	56.6667	6.66667	36.6667
Ctrl	58.3333	25	16.6667
Activ	29.4574	60.4651	10.0775	no ISO
Repre	51.9685	41.7323	6.29921
Ctrl	57.5758	39.3939	3.0303

## Sheet: Figure 6c-enrichGO_results_BP
Cluster	ID	Description	GeneRatio	BgRatio	pvalue	p.adjust	qvalue	geneID	Count
BV annulus CM	GO:0042246	tissue regeneration	11/147	138/18042	1.71146e-08	2.28993e-05	1.89522e-05	col1a1a/junbb/serpinh1b/fosab/mdka/igf2b/mycb/tgif1/anxa1a/sdcbp2/cav1	11
BV annulus CM	GO:0042127	regulation of cell population proliferation	14/147	310/18042	2.49953e-07	0.000154978	0.000128264	btg2/jun/junbb/mych/klf6a/junba/igf2b/id2a/mycb/tgif1/anxa1a/aplnra/myca/cav1	14
BV annulus CM	GO:0040007	growth	16/147	423/18042	3.7011e-07	0.000154978	0.000128264	col1a1a/junbb/serpinh1b/klf6a/tgfbr2b/fosab/mdka/igf2b/dcn/mycb/tgif1/anxa1a/nrp1a/sdcbp2/cav1/akap12b	16
BV annulus CM	GO:0048589	developmental growth	15/147	377/18042	4.63311e-07	0.000154978	0.000128264	col1a1a/junbb/serpinh1b/klf6a/fosab/mdka/igf2b/dcn/mycb/tgif1/anxa1a/nrp1a/sdcbp2/cav1/akap12b	15
BV annulus CM	GO:0031099	regeneration	11/147	203/18042	8.69496e-07	0.000232677	0.00019257	col1a1a/junbb/serpinh1b/fosab/mdka/igf2b/mycb/tgif1/anxa1a/sdcbp2/cav1	11
BV annulus CM	GO:0001568	blood vessel development	16/147	473/18042	1.61225e-06	0.000341913	0.000282977	igf2b/klf2a/cdkn1a/anxa1a/angptl4/lpar1/sdc2/serpine1/aplnra/nrarpa/ramp2/nrp1a/thbs1b/mfap2/fermt2/lama4	16
BV annulus CM	GO:0008283	cell population proliferation	15/147	420/18042	1.78878e-06	0.000341913	0.000282977	btg2/jun/junbb/mych/klf6a/junba/igf2b/id2a/mycb/tgif1/anxa1a/aplnra/myca/nrarpa/cav1	15
BV annulus CM	GO:0001704	formation of primary germ layer	7/147	77/18042	3.08384e-06	0.000515772	0.000426869	dusp1/dusp5/klf2a/dusp2/lpar1/aplnra/gata5	7
BV annulus CM	GO:0001525	angiogenesis	13/147	345/18042	5.07538e-06	0.00075454	0.00062448	igf2b/klf2a/anxa1a/angptl4/lpar1/sdc2/serpine1/aplnra/nrarpa/ramp2/nrp1a/thbs1b/fermt2	13
BV annulus CM	GO:0048514	blood vessel morphogenesis	14/147	421/18042	9.08553e-06	0.00119692	0.000990603	igf2b/klf2a/anxa1a/angptl4/lpar1/sdc2/serpine1/aplnra/nrarpa/ramp2/nrp1a/thbs1b/fermt2/lama4	14
BV annulus CM	GO:0002009	morphogenesis of an epithelium	15/147	492/18042	1.2087e-05	0.00119692	0.000990603	sdc4/ier2a/sparc/mdka/dcn/trib3/lama5/sdc2/aplnra/nrarpa/gata5/sdcbp2/furina/sox4a/akap12b	15
BV annulus CM	GO:0007369	gastrulation	11/147	267/18042	1.2158e-05	0.00119692	0.000990603	dusp1/sdc4/dusp5/klf2a/ctnnd1/dusp2/lpar1/sdc2/aplnra/gata5/sdcbp2	11
BV annulus CM	GO:0007179	transforming growth factor beta receptor signaling pathway	6/147	63/18042	1.22419e-05	0.00119692	0.000990603	tgfbr2b/skila/tgif1/smad3a/smad9/smad6b	6
BV annulus CM	GO:0071559	response to transforming growth factor beta	6/147	64/18042	1.34183e-05	0.00119692	0.000990603	tgfbr2b/skila/tgif1/smad3a/smad9/smad6b	6
BV annulus CM	GO:0071560	cellular response to transforming growth factor beta stimulus	6/147	64/18042	1.34183e-05	0.00119692	0.000990603	tgfbr2b/skila/tgif1/smad3a/smad9/smad6b	6
BV annulus CM	GO:0051726	regulation of cell cycle	14/147	463/18042	2.62087e-05	0.00219171	0.00181392	btg2/jun/junbb/gadd45ba/junba/gadd45bb/mdka/id2a/mcl1a/cdkn1a/anxa1a/plk3/pgrmc1/ccnd1	14
BV annulus CM	GO:0001706	endoderm formation	5/147	45/18042	3.15151e-05	0.00248043	0.00205288	dusp1/dusp5/dusp2/aplnra/gata5	5
BV annulus CM	GO:0071363	cellular response to growth factor stimulus	11/147	300/18042	3.56767e-05	0.00258969	0.0021433	cd63/tgfbr2b/skila/fgfr4/id2a/tgif1/anxa1a/smad3a/smad9/nrp1a/smad6b	11
BV annulus CM	GO:0070848	response to growth factor	11/147	301/18042	3.67743e-05	0.00258969	0.0021433	cd63/tgfbr2b/skila/fgfr4/id2a/tgif1/anxa1a/smad3a/smad9/nrp1a/smad6b	11
BV annulus CM	GO:0001501	skeletal system development	12/147	369/18042	5.04689e-05	0.00337637	0.00279438	egr1/col1a2/col1a1a/sparc/marcksl1b/col1a1b/dcn/lpar1/nrp1a/furina/marcksl1a/sox6	12
BV annulus CM	GO:0051216	cartilage development	8/147	163/18042	5.75056e-05	0.00366393	0.00303238	sparc/marcksl1b/dcn/lpar1/nrp1a/furina/marcksl1a/sox6	8
BV annulus CM	GO:0061061	muscle structure development	12/147	380/18042	6.68746e-05	0.00406719	0.00336613	fosl2/igf2b/klf2a/tpm3/cdkn1a/boc/gata5/pdlim1/fermt2/lama4/akap12b/sox6	12
BV annulus CM	GO:0061448	connective tissue development	8/147	170/18042	7.73073e-05	0.00449727	0.00372207	sparc/marcksl1b/dcn/lpar1/nrp1a/furina/marcksl1a/sox6	8
BV annulus CM	GO:2000026	regulation of multicellular organismal development	12/147	398/18042	0.000103682	0.00557348	0.00461278	id1/lrp1ab/anxa1a/lama5/serpine1/aplnra/myca/nrp1a/thbs1b/lama4/maff/sox6	12
BV annulus CM	GO:0002244	hematopoietic progenitor cell differentiation	7/147	132/18042	0.000104138	0.00557348	0.00461278	jun/tgfbr2b/fosab/fgfr4/mycb/nfkbiaa/myca	7
BV annulus CM	GO:1901342	regulation of vasculature development	6/147	96/18042	0.000134011	0.00689639	0.00570765	lrp1ab/serpine1/aplnra/myca/nrp1a/thbs1b	6
BV annulus CM	GO:0045595	regulation of cell differentiation	12/147	417/18042	0.000160271	0.00794233	0.00657331	fosl2/igf2b/klf2a/fgfr4/id2a/id1/anxa1a/boc/nfkbiaa/cebpd/maff/sox6	12
BV annulus CM	GO:0000122	negative regulation of transcription by RNA polymerase II	8/147	196/18042	0.000206751	0.00987973	0.00817676	dnajb1b/ddit3/skila/id2a/id3/mycb/id1/ccnd1	8
BV annulus CM	GO:0046686	response to cadmium ion	3/147	15/18042	0.000224406	0.0101094	0.00836685	jun/gadd45ba/hsp70.1	3
BV annulus CM	GO:0001935	endothelial cell proliferation	4/147	37/18042	0.000226668	0.0101094	0.00836685	igf2b/aplnra/nrarpa/cav1	4
BV annulus CM	GO:0007492	endoderm development	5/147	69/18042	0.000247836	0.0106969	0.00885307	dusp1/dusp5/dusp2/aplnra/gata5	5
BV annulus CM	GO:0010035	response to inorganic substance	6/147	110/18042	0.000282067	0.0117939	0.009761	jun/gadd45ba/entpd1/anxa1a/hsp70.1/cpne1	6
BV annulus CM	GO:0007178	transmembrane receptor protein serine/threonine kinase signaling pathway	8/147	214/18042	0.000373965	0.0151626	0.012549	tgfbr2b/skila/id2a/tgif1/smad3a/aplnra/smad9/smad6b	8
BV annulus CM	GO:0043535	regulation of blood vessel endothelial cell migration	3/147	18/18042	0.000395299	0.0155562	0.0128748	anxa1a/nrp1a/cnn2	3
BV annulus CM	GO:0032922	circadian regulation of gene expression	4/147	44/18042	0.00044577	0.0170411	0.0141038	egr1/id2a/id3/id1	4
BV annulus CM	GO:0048592	eye morphogenesis	8/147	221/18042	0.000463252	0.0172175	0.0142497	egr1/pim1/id2a/hsp70.3/hsp70.1/mfap2/sox4a/ccnd1	8
BV annulus CM	GO:0001936	regulation of endothelial cell proliferation	3/147	20/18042	0.0005457	0.0197337	0.0163322	igf2b/aplnra/cav1	3
BV annulus CM	GO:0031101	fin regeneration	5/147	83/18042	0.000584489	0.0201612	0.016686	col1a1a/junbb/serpinh1b/igf2b/anxa1a	5
BV annulus CM	GO:0030198	extracellular matrix organization	7/147	176/18042	0.000604079	0.0201612	0.016686	col1a2/col1a1a/serpinh1b/col5a1/col1a1b/col5a2a/lama4	7
BV annulus CM	GO:0043062	extracellular structure organization	7/147	176/18042	0.000604079	0.0201612	0.016686	col1a2/col1a1a/serpinh1b/col5a1/col1a1b/col5a2a/lama4	7
BV annulus CM	GO:0045229	external encapsulating structure organization	7/147	177/18042	0.000624734	0.0201612	0.016686	col1a2/col1a1a/serpinh1b/col5a1/col1a1b/col5a2a/lama4	7
BV annulus CM	GO:0045931	positive regulation of mitotic cell cycle	3/147	21/18042	0.000632862	0.0201612	0.016686	mdka/anxa1a/ccnd1	3
BV annulus CM	GO:0010038	response to metal ion	5/147	87/18042	0.000724739	0.0216515	0.0179194	jun/gadd45ba/entpd1/hsp70.1/cpne1	5
BV annulus CM	GO:0045930	negative regulation of mitotic cell cycle	5/147	87/18042	0.000724739	0.0216515	0.0179194	btg2/id2a/mcl1a/plk3/ccnd1	5
BV annulus CM	GO:0006986	response to unfolded protein	4/147	50/18042	0.00072819	0.0216515	0.0179194	hsp70.2/hsp70.3/chac1/xbp1	4
BV annulus CM	GO:0008284	positive regulation of cell population proliferation	6/147	132/18042	0.000744997	0.0216697	0.0179345	mych/igf2b/mycb/anxa1a/aplnra/myca	6
BV annulus CM	GO:0010951	negative regulation of endopeptidase activity	4/147	51/18042	0.000785205	0.0221767	0.0183541	serpinh1b/mcl1a/serpine1/timp2a	4
BV annulus CM	GO:1902532	negative regulation of intracellular signal transduction	6/147	134/18042	0.000806002	0.0221767	0.0183541	dusp1/dusp5/mcl1a/dusp2/aplnra/akap12b	6
BV annulus CM	GO:0010594	regulation of endothelial cell migration	3/147	23/18042	0.000832713	0.0221767	0.0183541	anxa1a/nrp1a/cnn2	3
BV annulus CM	GO:0002040	sprouting angiogenesis	6/147	135/18042	0.000837915	0.0221767	0.0183541	igf2b/anxa1a/sdc2/aplnra/nrarpa/nrp1a	6
BV annulus CM	GO:0055113	epiboly involved in gastrulation with mouth forming second	4/147	52/18042	0.000845302	0.0221767	0.0183541	sdc4/sdc2/aplnra/sdcbp2	4
BV annulus CM	GO:0090596	sensory organ morphogenesis	9/147	306/18042	0.00092101	0.0236983	0.0196134	egr1/pim1/sparc/id2a/hsp70.3/hsp70.1/mfap2/sox4a/ccnd1	9
BV annulus CM	GO:2000045	regulation of G1/S transition of mitotic cell cycle	3/147	24/18042	0.000946016	0.0238824	0.0197658	anxa1a/plk3/ccnd1	3
BV annulus CM	GO:0048863	stem cell differentiation	8/147	248/18042	0.000983391	0.0243662	0.0201662	fosl2/mych/tgfbr2b/fosab/fgfr4/myca/nrarpa/nrp1a	8
BV annulus CM	GO:1902806	regulation of cell cycle G1/S phase transition	3/147	26/18042	0.00120084	0.0292132	0.0241777	anxa1a/plk3/ccnd1	3
BV annulus CM	GO:0045861	negative regulation of proteolysis	5/147	98/18042	0.00124019	0.0296316	0.024524	serpinh1b/mcl1a/serpine1/timp2a/chac1	5
BV annulus CM	GO:0002011	morphogenesis of an epithelial sheet	5/147	99/18042	0.00129771	0.0298584	0.0247117	sdc4/sdc2/aplnra/sdcbp2/sox4a	5
BV annulus CM	GO:0035924	cellular response to vascular endothelial growth factor stimulus	3/147	27/18042	0.00134293	0.0298584	0.0247117	cd63/anxa1a/nrp1a	3
BV annulus CM	GO:0045892	negative regulation of transcription, DNA-templated	9/147	324/18042	0.00137126	0.0298584	0.0247117	dnajb1b/ddit3/skila/id2a/id3/mycb/id1/smad9/ccnd1	9
BV annulus CM	GO:0030155	regulation of cell adhesion	6/147	149/18042	0.00139536	0.0298584	0.0247117	igf2b/anxa1a/lama5/nrarpa/b2ml/lama4	6
BV annulus CM	GO:1902679	negative regulation of RNA biosynthetic process	9/147	325/18042	0.00140071	0.0298584	0.0247117	dnajb1b/ddit3/skila/id2a/id3/mycb/id1/smad9/ccnd1	9
BV annulus CM	GO:1903507	negative regulation of nucleic acid-templated transcription	9/147	325/18042	0.00140071	0.0298584	0.0247117	dnajb1b/ddit3/skila/id2a/id3/mycb/id1/smad9/ccnd1	9
BV annulus CM	GO:0050673	epithelial cell proliferation	4/147	60/18042	0.00144789	0.0298584	0.0247117	igf2b/aplnra/nrarpa/cav1	4
BV annulus CM	GO:0007346	regulation of mitotic cell cycle	8/147	264/18042	0.00146495	0.0298584	0.0247117	btg2/mdka/id2a/mcl1a/cdkn1a/anxa1a/plk3/ccnd1	8
BV annulus CM	GO:0048738	cardiac muscle tissue development	5/147	102/18042	0.00148212	0.0298584	0.0247117	klf2a/aplnra/gata5/cav1/fermt2	5
BV annulus CM	GO:0010632	regulation of epithelial cell migration	3/147	28/18042	0.00149515	0.0298584	0.0247117	anxa1a/nrp1a/cnn2	3
BV annulus CM	GO:0051085	chaperone cofactor-dependent protein refolding	3/147	28/18042	0.00149515	0.0298584	0.0247117	dnajb1b/hsp70.2/hsp70.3	3
BV annulus CM	GO:0042060	wound healing	5/147	103/18042	0.00154767	0.0304527	0.0252036	sdc4/f3b/anxa1a/serpine1/nrp1a	5
BV annulus CM	GO:0001702	gastrulation with mouth forming second	4/147	62/18042	0.00163569	0.0312409	0.0258559	sdc4/sdc2/aplnra/sdcbp2	4
BV annulus CM	GO:0006458	'de novo' protein folding	3/147	29/18042	0.00165778	0.0312409	0.0258559	dnajb1b/hsp70.2/hsp70.3	3
BV annulus CM	GO:0051084	'de novo' posttranslational protein folding	3/147	29/18042	0.00165778	0.0312409	0.0258559	dnajb1b/hsp70.2/hsp70.3	3
BV annulus CM	GO:0001889	liver development	6/147	155/18042	0.00170627	0.0317082	0.0262427	klf6a/id2a/anxa1a/aplnra/gata5/xbp1	6
BV annulus CM	GO:0061008	hepaticobiliary system development	6/147	159/18042	0.00194105	0.035225	0.0291533	klf6a/id2a/anxa1a/aplnra/gata5/xbp1	6
BV annulus CM	GO:0035966	response to topologically incorrect protein	4/147	65/18042	0.00194817	0.035225	0.0291533	hsp70.2/hsp70.3/chac1/xbp1	4
BV annulus CM	GO:0003002	regionalization	10/147	415/18042	0.00215801	0.0384989	0.0318628	gadd45ba/gadd45bb/igf2b/tgif1/brd2a/smad9/gata5/cav1/furina/frmd8	10
BV annulus CM	GO:0014706	striated muscle tissue development	7/147	221/18042	0.00225301	0.0396649	0.0328278	klf2a/cdkn1a/aplnra/gata5/cav1/fermt2/sox6	7
BV annulus CM	GO:0044092	negative regulation of molecular function	7/147	222/18042	0.00231083	0.0401544	0.0332329	ddit3/serpinh1b/mcl1a/anxa1a/serpine1/timp2a/cav1	7
BV annulus CM	GO:0051253	negative regulation of RNA metabolic process	9/147	351/18042	0.00236419	0.040555	0.0335645	dnajb1b/ddit3/skila/id2a/id3/mycb/id1/smad9/ccnd1	9
BV annulus CM	GO:0050678	regulation of epithelial cell proliferation	3/147	33/18042	0.00241716	0.0409387	0.0338821	igf2b/aplnra/cav1	3
BV annulus CM	GO:0070121	Kupffer's vesicle development	4/147	71/18042	0.00269267	0.0440677	0.0364717	ier2a/sdc2/aplnra/gata5	4
BV annulus CM	GO:0009968	negative regulation of signal transduction	10/147	428/18042	0.00269599	0.0440677	0.0364717	dusp1/dusp5/skila/mcl1a/dusp2/aplnra/chac1/sox4a/frmd8/akap12b	10
BV annulus CM	GO:0051346	negative regulation of hydrolase activity	5/147	117/18042	0.0027055	0.0440677	0.0364717	serpinh1b/mcl1a/anxa1a/serpine1/timp2a	5
BV annulus CM	GO:0060537	muscle tissue development	7/147	230/18042	0.00281561	0.0440677	0.0364717	klf2a/cdkn1a/aplnra/gata5/cav1/fermt2/sox6	7
BV annulus CM	GO:0001945	lymph vessel development	4/147	72/18042	0.00283327	0.0440677	0.0364717	junbb/junba/lpar1/aplnra	4
BV annulus CM	GO:0002043	blood vessel endothelial cell proliferation involved in sprouting angiogenesis	2/147	10/18042	0.00284257	0.0440677	0.0364717	aplnra/nrarpa	2
BV annulus CM	GO:0090050	positive regulation of cell migration involved in sprouting angiogenesis	2/147	10/18042	0.00284257	0.0440677	0.0364717	anxa1a/nrp1a	2
BV annulus CM	GO:0043409	negative regulation of MAPK cascade	3/147	35/18042	0.00286539	0.0440677	0.0364717	dusp1/dusp5/dusp2	3
BV annulus CM	GO:0009725	response to hormone	7/147	234/18042	0.00309776	0.0457799	0.0378888	pik3r1/igf2b/anxa1a/timp2a/ramp2/pgrmc1/cnn2	7
BV annulus CM	GO:2000113	negative regulation of cellular macromolecule biosynthetic process	10/147	437/18042	0.00312782	0.0457799	0.0378888	dnajb1b/ddit3/skila/id2a/id3/mycb/id1/smad9/itm2ba/ccnd1	10
BV annulus CM	GO:0010558	negative regulation of macromolecule biosynthetic process	10/147	438/18042	0.00317903	0.0457799	0.0378888	dnajb1b/ddit3/skila/id2a/id3/mycb/id1/smad9/itm2ba/ccnd1	10
BV annulus CM	GO:0034097	response to cytokine	6/147	177/18042	0.00331231	0.0457799	0.0378888	f3b/anxa1a/cpne1/timp2a/cav1/cxcl18b	6
BV annulus CM	GO:0048593	camera-type eye morphogenesis	6/147	178/18042	0.00340532	0.0457799	0.0378888	egr1/pim1/hsp70.3/hsp70.1/sox4a/ccnd1	6
BV annulus CM	GO:0010648	negative regulation of cell communication	10/147	443/18042	0.00344519	0.0457799	0.0378888	dusp1/dusp5/skila/mcl1a/dusp2/aplnra/chac1/sox4a/frmd8/akap12b	10
BV annulus CM	GO:0023057	negative regulation of signaling	10/147	443/18042	0.00344519	0.0457799	0.0378888	dusp1/dusp5/skila/mcl1a/dusp2/aplnra/chac1/sox4a/frmd8/akap12b	10
BV annulus CM	GO:0090504	epiboly	4/147	76/18042	0.00344593	0.0457799	0.0378888	sdc4/sdc2/aplnra/sdcbp2	4
BV annulus CM	GO:0010165	response to X-ray	2/147	11/18042	0.00345573	0.0457799	0.0378888	cdkn1a/anxa1a	2
BV annulus CM	GO:0043536	positive regulation of blood vessel endothelial cell migration	2/147	11/18042	0.00345573	0.0457799	0.0378888	anxa1a/nrp1a	2
BV annulus CM	GO:0051597	response to methylmercury	2/147	11/18042	0.00345573	0.0457799	0.0378888	jun/gadd45ba	2
BV annulus CM	GO:1902807	negative regulation of cell cycle G1/S phase transition	2/147	11/18042	0.00345573	0.0457799	0.0378888	plk3/ccnd1	2
BV annulus CM	GO:1902808	positive regulation of cell cycle G1/S phase transition	2/147	11/18042	0.00345573	0.0457799	0.0378888	anxa1a/ccnd1	2
BV annulus CM	GO:2000134	negative regulation of G1/S transition of mitotic cell cycle	2/147	11/18042	0.00345573	0.0457799	0.0378888	plk3/ccnd1	2
BV annulus CM	GO:0045786	negative regulation of cell cycle	5/147	125/18042	0.00359631	0.0471303	0.0390064	btg2/id2a/mcl1a/plk3/ccnd1	5
BV annulus CM	GO:0043534	blood vessel endothelial cell migration	3/147	38/18042	0.00362812	0.0471303	0.0390064	anxa1a/nrp1a/cnn2	3
BV annulus CM	GO:0031327	negative regulation of cellular biosynthetic process	10/147	450/18042	0.00384733	0.0484063	0.0400625	dnajb1b/ddit3/skila/id2a/id3/mycb/id1/smad9/itm2ba/ccnd1	10
BV annulus CM	GO:0045944	positive regulation of transcription by RNA polymerase II	8/147	309/18042	0.00386518	0.0484063	0.0400625	egr1/ddit3/igf2b/mycb/brd4/gata5/xbp1/sox4a	8
BV annulus CM	GO:0046890	regulation of lipid biosynthetic process	3/147	39/18042	0.00390723	0.0484063	0.0400625	ddit3/fgfr4/anxa1a	3
BV annulus CM	GO:0050870	positive regulation of T cell activation	3/147	39/18042	0.00390723	0.0484063	0.0400625	igf2b/anxa1a/b2ml	3
BV annulus CM	GO:1903039	positive regulation of leukocyte cell-cell adhesion	3/147	39/18042	0.00390723	0.0484063	0.0400625	igf2b/anxa1a/b2ml	3
BV annulus CM	GO:0009890	negative regulation of biosynthetic process	10/147	454/18042	0.00409334	0.0492765	0.0407827	dnajb1b/ddit3/skila/id2a/id3/mycb/id1/smad9/itm2ba/ccnd1	10
BV annulus CM	GO:0014812	muscle cell migration	2/147	12/18042	0.00412479	0.0492765	0.0407827	anxa1a/akap12b	2
BV annulus CM	GO:0042026	protein refolding	2/147	12/18042	0.00412479	0.0492765	0.0407827	hsp70.2/hsp70.3	2
BV annulus CM	GO:0090049	regulation of cell migration involved in sprouting angiogenesis	2/147	12/18042	0.00412479	0.0492765	0.0407827	anxa1a/nrp1a	2
BV annulus CM	GO:0061077	chaperone-mediated protein folding	3/147	40/18042	0.00419908	0.0497201	0.0411498	dnajb1b/hsp70.2/hsp70.3	3
BV annulus CM	GO:0009952	anterior/posterior pattern specification	7/147	248/18042	0.0042586	0.0499825	0.041367	gadd45ba/gadd45bb/igf2b/tgif1/brd2a/cav1/frmd8	7
Ventricular CM	GO:0006091	generation of precursor metabolites and energy	52/151	224/18042	5.98113e-62	3.80998e-59	2.66318e-59	mdh1aa/aldoab/gapdh/sucla2/cyc1/aco2/pgam2/cox6a2/ndufb8/mdh2/cox4i1/cox8b/cox5ab/ndufs7/uqcr10/aldoaa/dlst/cox7b/ndufs4/cox6c/cox5b2/cox5aa/cox7a1/uqcrq/cox8a/ndufa8/eno1a/ndufa10/cs/idh2/cox7c/gpia/uqcrb/cox6a1/mdh1ab/sdhc/ndufa5/ndufs1/uqcrh/suclg1/ndufa7/fh/cox7a2a/tpi1b/pygmb/slc25a12/ndufs2/sdhb/ndufv3/ndufv1/eno3/ndufb3	52
Ventricular CM	GO:0045333	cellular respiration	41/151	118/18042	1.07371e-56	3.41976e-54	2.39041e-54	mdh1aa/sucla2/cyc1/aco2/cox6a2/ndufb8/mdh2/cox4i1/cox8b/cox5ab/ndufs7/uqcr10/dlst/cox7b/cox6c/cox5b2/cox5aa/cox7a1/uqcrq/cox8a/ndufa8/ndufa10/cs/idh2/cox7c/uqcrb/cox6a1/mdh1ab/sdhc/ndufa5/ndufs1/uqcrh/suclg1/ndufa7/fh/cox7a2a/slc25a12/ndufs2/sdhb/ndufv3/ndufv1	41
Ventricular CM	GO:0009060	aerobic respiration	39/151	100/18042	2.86185e-56	6.07667e-54	4.24759e-54	mdh1aa/sucla2/cyc1/aco2/cox6a2/ndufb8/mdh2/cox4i1/cox8b/cox5ab/ndufs7/uqcr10/dlst/cox7b/cox6c/cox5b2/cox5aa/cox7a1/uqcrq/cox8a/ndufa8/ndufa10/cs/idh2/cox7c/uqcrb/cox6a1/mdh1ab/sdhc/ndufs1/uqcrh/suclg1/ndufa7/fh/cox7a2a/ndufs2/sdhb/ndufv3/ndufv1	39
Ventricular CM	GO:0015980	energy derivation by oxidation of organic compounds	42/151	163/18042	9.25884e-52	1.47447e-49	1.03066e-49	mdh1aa/sucla2/cyc1/aco2/cox6a2/ndufb8/mdh2/cox4i1/cox8b/cox5ab/ndufs7/uqcr10/dlst/cox7b/cox6c/cox5b2/cox5aa/cox7a1/uqcrq/cox8a/ndufa8/ndufa10/cs/idh2/cox7c/uqcrb/cox6a1/mdh1ab/sdhc/ndufa5/ndufs1/uqcrh/suclg1/ndufa7/fh/cox7a2a/pygmb/slc25a12/ndufs2/sdhb/ndufv3/ndufv1	42
Ventricular CM	GO:0046034	ATP metabolic process	38/151	143/18042	2.62083e-47	3.33893e-45	2.33391e-45	aldoab/gapdh/cyc1/pgam2/cox6a2/ndufb8/ak1/cox4i1/cox8b/atp5l/cox5ab/uqcr10/aldoaa/dlst/cox7b/cox6c/cox5b2/cox5aa/cox7a1/uqcrq/cox8a/ndufa8/eno1a/ndufa10/cox7c/gpia/uqcrb/cox6a1/sdhc/ndufs1/uqcrh/ndufa7/cox7a2a/tpi1b/ndufs2/ndufv3/ndufv1/eno3	38
Ventricular CM	GO:0006119	oxidative phosphorylation	27/151	72/18042	2.44735e-38	2.59827e-36	1.81619e-36	cyc1/cox6a2/ndufb8/cox4i1/cox8b/cox5ab/uqcr10/cox7b/cox6c/cox5b2/cox5aa/cox7a1/uqcrq/cox8a/ndufa8/ndufa10/cox7c/uqcrb/cox6a1/sdhc/ndufs1/uqcrh/ndufa7/cox7a2a/ndufs2/ndufv3/ndufv1	27
Ventricular CM	GO:0022900	electron transport chain	26/151	66/18042	1.28107e-37	1.16578e-35	8.14877e-36	cyc1/cox6a2/ndufb8/cox4i1/cox5ab/uqcr10/ndufs4/cox5b2/cox5aa/uqcrq/ndufa8/ndufa10/cox7c/uqcrb/cox6a1/sdhc/ndufa5/ndufs1/uqcrh/ndufa7/slc25a12/ndufs2/sdhb/ndufv3/ndufv1/ndufb3	26
Ventricular CM	GO:0022904	respiratory electron transport chain	24/151	62/18042	1.5391e-34	1.22551e-32	8.56631e-33	cyc1/cox6a2/ndufb8/cox4i1/cox5ab/uqcr10/cox5b2/cox5aa/uqcrq/ndufa8/ndufa10/cox7c/uqcrb/cox6a1/sdhc/ndufa5/ndufs1/uqcrh/ndufa7/slc25a12/ndufs2/sdhb/ndufv3/ndufv1	24
Ventricular CM	GO:0042773	ATP synthesis coupled electron transport	21/151	49/18042	1.80222e-31	1.27557e-29	8.91625e-30	cyc1/cox6a2/ndufb8/cox4i1/cox5ab/uqcr10/cox5b2/cox5aa/uqcrq/ndufa8/ndufa10/cox7c/uqcrb/cox6a1/sdhc/ndufs1/uqcrh/ndufa7/ndufs2/ndufv3/ndufv1	21
Ventricular CM	GO:0042775	mitochondrial ATP synthesis coupled electron transport	20/151	45/18042	2.05292e-30	1.30771e-28	9.14088e-29	cyc1/cox6a2/ndufb8/cox4i1/cox5ab/uqcr10/cox5b2/cox5aa/uqcrq/ndufa8/ndufa10/cox7c/uqcrb/cox6a1/sdhc/uqcrh/ndufa7/ndufs2/ndufv3/ndufv1	20
Ventricular CM	GO:0019646	aerobic electron transport chain	19/151	44/18042	1.24469e-28	7.20787e-27	5.03831e-27	cyc1/cox6a2/ndufb8/cox4i1/cox5ab/uqcr10/cox5b2/cox5aa/uqcrq/ndufa8/ndufa10/cox7c/uqcrb/cox6a1/sdhc/uqcrh/ndufa7/ndufs2/ndufv1	19
Ventricular CM	GO:0003015	heart process	22/151	164/18042	1.64792e-20	8.74771e-19	6.11465e-19	tnni1b/cmlc1/tnnc1a/tnnt2a/mybpc3/tnni4a/atp2a2a/myl7/rbfox1l/csrp3/dlst/tpm4a/dldh/vdac2/plekha7a/scn4ba/nkx2.5/desma/parvb/casq2/rnf207b/popdc2	22
Ventricular CM	GO:0060047	heart contraction	21/151	160/18042	2.05191e-19	1.00544e-17	7.02801e-18	tnni1b/cmlc1/tnnc1a/tnnt2a/mybpc3/tnni4a/atp2a2a/myl7/csrp3/dlst/tpm4a/dldh/vdac2/plekha7a/scn4ba/nkx2.5/desma/parvb/casq2/rnf207b/popdc2	21
Ventricular CM	GO:0006099	tricarboxylic acid cycle	12/151	29/18042	3.47907e-18	1.58298e-16	1.1065e-16	mdh1aa/sucla2/aco2/mdh2/dlst/cs/idh2/mdh1ab/sdhc/suclg1/fh/sdhb	12
Ventricular CM	GO:0003013	circulatory system process	23/151	264/18042	3.96837e-17	1.68524e-15	1.17798e-15	tnni1b/cmlc1/tnnc1a/tnnt2a/mybpc3/tnni4a/atp2a2a/nppa/myl7/rbfox1l/csrp3/dlst/tpm4a/dldh/vdac2/plekha7a/scn4ba/nkx2.5/desma/parvb/casq2/rnf207b/popdc2	23
Ventricular CM	GO:0008015	blood circulation	22/151	258/18042	3.18889e-16	1.26958e-14	8.87435e-15	tnni1b/cmlc1/tnnc1a/tnnt2a/mybpc3/tnni4a/atp2a2a/nppa/myl7/csrp3/dlst/tpm4a/dldh/vdac2/plekha7a/scn4ba/nkx2.5/desma/parvb/casq2/rnf207b/popdc2	22
Ventricular CM	GO:0060537	muscle tissue development	20/151	230/18042	5.36878e-15	2.01171e-13	1.40619e-13	ldb3a/acta1b/actn2b/cmlc1/tnnt2a/mybpc3/nppa/myl7/rbfox1l/csrp3/fhl1a/tpm4a/lgals2a/nppb/plekha7a/nkx2.5/desma/synpo2lb/pygmb/popdc2	20
Ventricular CM	GO:0061061	muscle structure development	24/151	380/18042	1.13529e-14	4.01768e-13	2.80836e-13	ldb3a/acta1b/actn2b/cmlc1/tnnt2a/mybpc3/pgam2/myl7/rbfox1l/csrp3/fhl1a/tpm4a/lgals2a/plekha7a/ldb3b/rbpms2a/rbpms2b/nkx2.5/chchd10/desma/synpo2lb/apobec2a/pygmb/popdc2	24
Ventricular CM	GO:0014706	striated muscle tissue development	19/151	221/18042	3.31068e-14	1.10995e-12	7.75855e-13	ldb3a/acta1b/actn2b/cmlc1/tnnt2a/mybpc3/nppa/myl7/rbfox1l/fhl1a/tpm4a/lgals2a/nppb/plekha7a/nkx2.5/desma/synpo2lb/pygmb/popdc2	19
Ventricular CM	GO:0060048	cardiac muscle contraction	11/151	47/18042	1.31297e-13	4.1818e-12	2.92308e-12	tnni1b/tnnc1a/tnnt2a/tnni4a/csrp3/tpm4a/scn4ba/nkx2.5/desma/casq2/rnf207b	11
Ventricular CM	GO:0008016	regulation of heart contraction	12/151	72/18042	7.57536e-13	2.29786e-11	1.6062e-11	tnnt2a/mybpc3/atp2a2a/myl7/vdac2/plekha7a/nkx2.5/desma/parvb/casq2/rnf207b/popdc2	12
Ventricular CM	GO:0006123	mitochondrial electron transport, cytochrome c to oxygen	7/151	11/18042	8.02422e-13	2.32338e-11	1.62404e-11	cox6a2/cox4i1/cox5ab/cox5b2/cox5aa/cox7c/cox6a1	7
Ventricular CM	GO:0006090	pyruvate metabolic process	11/151	55/18042	8.51895e-13	2.35938e-11	1.64921e-11	pdha1a/aldoab/gapdh/pgam2/mpc1/aldoaa/eno1a/gpia/pdhb/tpi1b/eno3	11
Ventricular CM	GO:0006163	purine nucleotide metabolic process	18/151	248/18042	2.95152e-12	7.83382e-11	5.47584e-11	pdha1a/aldoab/gapdh/sucla2/pgam2/ak1/nppa/atp5l/aldoaa/ampd3b/dlst/adsl/eno1a/gpia/pdhb/gmpr/tpi1b/eno3	18
Ventricular CM	GO:0006941	striated muscle contraction	11/151	62/18042	3.44225e-12	8.77084e-11	6.13082e-11	tnni1b/tnnc1a/tnnt2a/tnni4a/csrp3/tpm4a/scn4ba/nkx2.5/desma/casq2/rnf207b	11
Ventricular CM	GO:0042692	muscle cell differentiation	18/151	259/18042	6.13028e-12	1.50192e-10	1.04984e-10	acta1b/actn2b/cmlc1/tnnt2a/pgam2/myl7/rbfox1l/csrp3/tpm4a/lgals2a/plekha7a/rbpms2a/rbpms2b/nkx2.5/chchd10/desma/pygmb/popdc2	18
Ventricular CM	GO:0009150	purine ribonucleotide metabolic process	17/151	234/18042	1.21259e-11	2.86082e-10	1.99971e-10	pdha1a/aldoab/gapdh/sucla2/pgam2/ak1/nppa/atp5l/aldoaa/ampd3b/dlst/adsl/eno1a/gpia/pdhb/tpi1b/eno3	17
Ventricular CM	GO:0072521	purine-containing compound metabolic process	18/151	272/18042	1.39072e-11	3.16389e-10	2.21156e-10	pdha1a/aldoab/gapdh/sucla2/pgam2/ak1/nppa/atp5l/aldoaa/ampd3b/dlst/adsl/eno1a/gpia/pdhb/gmpr/tpi1b/eno3	18
Ventricular CM	GO:0051146	striated muscle cell differentiation	16/151	203/18042	1.47328e-11	3.23613e-10	2.26206e-10	acta1b/actn2b/cmlc1/tnnt2a/pgam2/myl7/rbfox1l/csrp3/tpm4a/lgals2a/plekha7a/nkx2.5/chchd10/desma/pygmb/popdc2	16
Ventricular CM	GO:1903522	regulation of blood circulation	12/151	92/18042	1.5508e-11	3.29286e-10	2.30171e-10	tnnt2a/mybpc3/atp2a2a/myl7/vdac2/plekha7a/nkx2.5/desma/parvb/casq2/rnf207b/popdc2	12
Ventricular CM	GO:0044057	regulation of system process	14/151	144/18042	1.74119e-11	3.57787e-10	2.50093e-10	tnnc1a/tnnt2a/mybpc3/atp2a2a/myl7/vdac2/hspb1/plekha7a/nkx2.5/desma/parvb/casq2/rnf207b/popdc2	14
Ventricular CM	GO:0032787	monocarboxylic acid metabolic process	18/151	285/18042	3.01933e-11	6.01035e-10	4.20123e-10	pdha1a/aldoab/gapdh/pgam2/ndufab1a/mpc1/aldoaa/ndufab1b/hadhb/eno1a/idh2/gpia/pdhb/echs1/hadhaa/tpi1b/acadm/eno3	18
Ventricular CM	GO:0009259	ribonucleotide metabolic process	17/151	252/18042	3.92923e-11	7.58461e-10	5.30164e-10	pdha1a/aldoab/gapdh/sucla2/pgam2/ak1/nppa/atp5l/aldoaa/ampd3b/dlst/adsl/eno1a/gpia/pdhb/tpi1b/eno3	17
Ventricular CM	GO:0048738	cardiac muscle tissue development	12/151	102/18042	5.37617e-11	1.00724e-09	7.04062e-10	cmlc1/tnnt2a/mybpc3/nppa/myl7/rbfox1l/fhl1a/tpm4a/nppb/plekha7a/nkx2.5/synpo2lb	12
Ventricular CM	GO:0019693	ribose phosphate metabolic process	17/151	258/18042	5.69176e-11	1.0359e-09	7.24094e-10	pdha1a/aldoab/gapdh/sucla2/pgam2/ak1/nppa/atp5l/aldoaa/ampd3b/dlst/adsl/eno1a/gpia/pdhb/tpi1b/eno3	17
Ventricular CM	GO:0043648	dicarboxylic acid metabolic process	9/151	44/18042	8.75175e-11	1.54857e-09	1.08245e-09	mdh1aa/mdh2/mrps36/mdh1ab/glud1b/got1/fh/got2b/got2a	9
Ventricular CM	GO:0046031	ADP metabolic process	9/151	47/18042	1.64671e-10	2.83501e-09	1.98167e-09	aldoab/gapdh/pgam2/ak1/aldoaa/eno1a/gpia/tpi1b/eno3	9
Ventricular CM	GO:0009117	nucleotide metabolic process	18/151	317/18042	1.72945e-10	2.89911e-09	2.02648e-09	pdha1a/aldoab/gapdh/sucla2/pgam2/ak1/nppa/atp5l/aldoaa/ampd3b/dlst/adsl/eno1a/gpia/pdhb/gmpr/tpi1b/eno3	18
Ventricular CM	GO:0009135	purine nucleoside diphosphate metabolic process	9/151	48/18042	2.01237e-10	3.20469e-09	2.24008e-09	aldoab/gapdh/pgam2/ak1/aldoaa/eno1a/gpia/tpi1b/eno3	9
Ventricular CM	GO:0009179	purine ribonucleoside diphosphate metabolic process	9/151	48/18042	2.01237e-10	3.20469e-09	2.24008e-09	aldoab/gapdh/pgam2/ak1/aldoaa/eno1a/gpia/tpi1b/eno3	9
Ventricular CM	GO:0006753	nucleoside phosphate metabolic process	18/151	330/18042	3.3165e-10	5.15271e-09	3.60174e-09	pdha1a/aldoab/gapdh/sucla2/pgam2/ak1/nppa/atp5l/aldoaa/ampd3b/dlst/adsl/eno1a/gpia/pdhb/gmpr/tpi1b/eno3	18
Ventricular CM	GO:0009185	ribonucleoside diphosphate metabolic process	9/151	51/18042	3.57349e-10	5.41979e-09	3.78844e-09	aldoab/gapdh/pgam2/ak1/aldoaa/eno1a/gpia/tpi1b/eno3	9
Ventricular CM	GO:0003012	muscle system process	12/151	130/18042	9.38875e-10	1.39084e-08	9.72201e-09	tnni1b/tnnc1a/tnnt2a/tnni4a/csrp3/tpm4a/hspb1/scn4ba/nkx2.5/desma/casq2/rnf207b	12
Ventricular CM	GO:0006165	nucleoside diphosphate phosphorylation	9/151	60/18042	1.62887e-09	2.35816e-08	1.64836e-08	aldoab/gapdh/pgam2/ak1/aldoaa/eno1a/gpia/tpi1b/eno3	9
Ventricular CM	GO:0006096	glycolytic process	8/151	42/18042	1.85324e-09	2.62336e-08	1.83373e-08	aldoab/gapdh/pgam2/aldoaa/eno1a/gpia/tpi1b/eno3	8
Ventricular CM	GO:0046939	nucleotide phosphorylation	9/151	61/18042	1.89727e-09	2.6273e-08	1.83649e-08	aldoab/gapdh/pgam2/ak1/aldoaa/eno1a/gpia/tpi1b/eno3	9
Ventricular CM	GO:0006757	ATP generation from ADP	8/151	43/18042	2.26081e-09	3.06411e-08	2.14182e-08	aldoab/gapdh/pgam2/aldoaa/eno1a/gpia/tpi1b/eno3	8
Ventricular CM	GO:0055086	nucleobase-containing small molecule metabolic process	18/151	391/18042	4.91237e-09	6.51912e-08	4.55687e-08	pdha1a/aldoab/gapdh/sucla2/pgam2/ak1/nppa/atp5l/aldoaa/ampd3b/dlst/adsl/eno1a/gpia/pdhb/gmpr/tpi1b/eno3	18
Ventricular CM	GO:0006936	muscle contraction	11/151	123/18042	6.75103e-09	8.77634e-08	6.13467e-08	tnni1b/tnnc1a/tnnt2a/tnni4a/csrp3/tpm4a/scn4ba/nkx2.5/desma/casq2/rnf207b	11
Ventricular CM	GO:0016052	carbohydrate catabolic process	9/151	72/18042	8.61195e-09	1.09716e-07	7.66917e-08	aldoab/gapdh/pgam2/aldoaa/eno1a/gpia/tpi1b/pygmb/eno3	9
Ventricular CM	GO:0007517	muscle organ development	13/151	195/18042	1.00056e-08	1.24972e-07	8.73552e-08	ldb3a/acta1b/actn2b/tnnt2a/mybpc3/rbfox1l/fhl1a/lgals2a/desma/synpo2lb/apobec2a/pygmb/popdc2	13
Ventricular CM	GO:0005975	carbohydrate metabolic process	17/151	370/18042	1.39151e-08	1.68402e-07	1.17713e-07	mdh1aa/aldoab/gapdh/pgam2/pdk2a/mdh2/aldoaa/eno1a/cs/idh2/gpia/ldhba/pdhb/mdh1ab/tpi1b/pygmb/eno3	17
Ventricular CM	GO:0009132	nucleoside diphosphate metabolic process	9/151	76/18042	1.40115e-08	1.68402e-07	1.17713e-07	aldoab/gapdh/pgam2/ak1/aldoaa/eno1a/gpia/tpi1b/eno3	9
Ventricular CM	GO:0006120	mitochondrial electron transport, NADH to ubiquinone	6/151	21/18042	1.52172e-08	1.79507e-07	1.25475e-07	ndufb8/ndufa8/ndufa10/ndufa7/ndufs2/ndufv1	6
Ventricular CM	GO:0060538	skeletal muscle organ development	11/151	144/18042	3.52523e-08	4.08285e-07	2.85392e-07	ldb3a/acta1b/actn2b/rbfox1l/fhl1a/lgals2a/desma/synpo2lb/apobec2a/pygmb/popdc2	11
Ventricular CM	GO:0007519	skeletal muscle tissue development	10/151	131/18042	1.51768e-07	1.72636e-06	1.20672e-06	ldb3a/acta1b/actn2b/rbfox1l/fhl1a/lgals2a/desma/synpo2lb/pygmb/popdc2	10
Ventricular CM	GO:0055001	muscle cell development	12/151	208/18042	1.84844e-07	2.06571e-06	1.44393e-06	acta1b/actn2b/cmlc1/tnnt2a/myl7/rbfox1l/csrp3/tpm4a/lgals2a/chchd10/desma/pygmb	12
Ventricular CM	GO:0046395	carboxylic acid catabolic process	10/151	153/18042	6.4537e-07	7.08794e-06	4.95447e-06	dlst/hadhb/echs1/glud1b/bckdhb/hadhaa/hibadhb/acadm/got2b/got2a	10
Ventricular CM	GO:0016054	organic acid catabolic process	10/151	155/18042	7.27356e-07	7.85298e-06	5.48923e-06	dlst/hadhb/echs1/glud1b/bckdhb/hadhaa/hibadhb/acadm/got2b/got2a	10
Ventricular CM	GO:0003007	heart morphogenesis	12/151	241/18042	8.94048e-07	9.49181e-06	6.63478e-06	fabp3/cmlc1/tnnt2a/actc1a/mybpc3/atp2a2a/fhl1a/gpr22a/nkx2.5/apobec2a/rnf207b/popdc2	12
Ventricular CM	GO:0030239	myofibril assembly	8/151	92/18042	1.02704e-06	1.0725e-05	7.49675e-06	actn2b/cmlc1/tnnt2a/myl7/csrp3/tpm4a/chchd10/desma	8
Ventricular CM	GO:0045214	sarcomere organization	6/151	41/18042	1.09843e-06	1.12855e-05	7.88855e-06	actn2b/cmlc1/tnnt2a/myl7/csrp3/desma	6
Ventricular CM	GO:0090257	regulation of muscle system process	6/151	43/18042	1.46893e-06	1.48525e-05	1.03819e-05	tnnc1a/tnnt2a/hspb1/desma/casq2/rnf207b	6
Ventricular CM	GO:0010927	cellular component assembly involved in morphogenesis	8/151	100/18042	1.94072e-06	1.93163e-05	1.35021e-05	actn2b/cmlc1/tnnt2a/myl7/csrp3/tpm4a/chchd10/desma	8
Ventricular CM	GO:0055002	striated muscle cell development	8/151	101/18042	2.09287e-06	2.05102e-05	1.43366e-05	actn2b/cmlc1/tnnt2a/myl7/csrp3/tpm4a/chchd10/desma	8
Ventricular CM	GO:0003231	cardiac ventricle development	5/151	26/18042	2.19336e-06	2.11692e-05	1.47973e-05	tnnc1a/tnnt2a/mybpc3/fhl1a/nkx2.5	5
Ventricular CM	GO:0044282	small molecule catabolic process	11/151	220/18042	2.48873e-06	2.36615e-05	1.65394e-05	dlst/hadhb/echs1/glud1b/bckdhb/hadhaa/hibadhb/tpi1b/acadm/got2b/got2a	11
Ventricular CM	GO:0007005	mitochondrion organization	11/151	226/18042	3.2278e-06	3.02369e-05	2.11356e-05	ndufs5/ndufs7/dlst/cox7a1/ndufa11/immt/cox17/chchd10/cox7a2a/chchd6b/fundc2	11
Ventricular CM	GO:0055007	cardiac muscle cell differentiation	6/151	53/18042	5.16349e-06	4.76687e-05	3.33204e-05	cmlc1/myl7/rbfox1l/tpm4a/plekha7a/nkx2.5	6
Ventricular CM	GO:0060038	cardiac muscle cell proliferation	4/151	17/18042	1.03091e-05	9.38128e-05	6.55752e-05	nppa/myl7/nppb/nkx2.5	4
Ventricular CM	GO:0006937	regulation of muscle contraction	5/151	38/18042	1.54361e-05	0.00013849	9.68045e-05	tnnc1a/tnnt2a/desma/casq2/rnf207b	5
Ventricular CM	GO:0055017	cardiac muscle tissue growth	4/151	19/18042	1.65716e-05	0.000146612	0.000102482	nppa/myl7/nppb/nkx2.5	4
Ventricular CM	GO:0035050	embryonic heart tube development	9/151	176/18042	1.75567e-05	0.0001532	0.000107087	fabp3/acta1b/atp2a2a/hspb7/gpr22a/nkx2.5/apobec2a/rnf207b/popdc2	9
Ventricular CM	GO:0009152	purine ribonucleotide biosynthetic process	8/151	137/18042	2.00899e-05	0.000172936	0.000120882	pdha1a/ak1/nppa/atp5l/ampd3b/dlst/adsl/pdhb	8
Ventricular CM	GO:0014855	striated muscle cell proliferation	4/151	20/18042	2.05799e-05	0.000174792	0.00012218	nppa/myl7/nppb/nkx2.5	4
Ventricular CM	GO:0031032	actomyosin structure organization	8/151	140/18042	2.34991e-05	0.00019696	0.000137675	actn2b/cmlc1/tnnt2a/myl7/csrp3/tpm4a/chchd10/desma	8
Ventricular CM	GO:0006164	purine nucleotide biosynthetic process	8/151	143/18042	2.73808e-05	0.000226514	0.000158334	pdha1a/ak1/nppa/atp5l/ampd3b/dlst/adsl/pdhb	8
Ventricular CM	GO:0035051	cardiocyte differentiation	6/151	71/18042	2.84624e-05	0.000232443	0.000162478	cmlc1/myl7/rbfox1l/tpm4a/plekha7a/nkx2.5	6
Ventricular CM	GO:0060419	heart growth	4/151	22/18042	3.06693e-05	0.000247296	0.00017286	nppa/myl7/nppb/nkx2.5	4
Ventricular CM	GO:0003205	cardiac chamber development	5/151	45/18042	3.58432e-05	0.000285401	0.000199495	tnnc1a/tnnt2a/mybpc3/fhl1a/nkx2.5	5
Ventricular CM	GO:0072522	purine-containing compound biosynthetic process	8/151	151/18042	4.04414e-05	0.000318039	0.000222309	pdha1a/ak1/nppa/atp5l/ampd3b/dlst/adsl/pdhb	8
Ventricular CM	GO:0009260	ribonucleotide biosynthetic process	8/151	153/18042	4.4415e-05	0.000345028	0.000241175	pdha1a/ak1/nppa/atp5l/ampd3b/dlst/adsl/pdhb	8
Ventricular CM	GO:0046390	ribose phosphate biosynthetic process	8/151	157/18042	5.33442e-05	0.000409401	0.000286171	pdha1a/ak1/nppa/atp5l/ampd3b/dlst/adsl/pdhb	8
Ventricular CM	GO:0090407	organophosphate biosynthetic process	12/151	370/18042	6.7285e-05	0.000510244	0.000356661	ckma/pdha1a/ckbb/ak1/nppa/atp5l/ckmt2b/ampd3b/dlst/adsl/pdhb/tpi1b	12
Ventricular CM	GO:0033002	muscle cell proliferation	4/151	27/18042	7.12245e-05	0.000533765	0.000373102	nppa/myl7/nppb/nkx2.5	4
Ventricular CM	GO:0014902	myotube differentiation	6/151	84/18042	7.38859e-05	0.000547271	0.000382543	acta1b/actn2b/pgam2/rbfox1l/lgals2a/pygmb	6
Ventricular CM	GO:0003206	cardiac chamber morphogenesis	4/151	28/18042	8.25564e-05	0.000604465	0.000422521	tnnt2a/mybpc3/fhl1a/nkx2.5	4
Ventricular CM	GO:0098656	anion transmembrane transport	7/151	125/18042	8.74807e-05	0.000633241	0.000442635	mpc1/slc25a11/slc25a3b/slc25a5/vdac2/vdac3/slc25a12	7
Ventricular CM	GO:0009063	cellular amino acid catabolic process	6/151	88/18042	9.58414e-05	0.000685966	0.000479491	dlst/glud1b/bckdhb/hibadhb/got2b/got2a	6
Ventricular CM	GO:0009081	branched-chain amino acid metabolic process	3/151	12/18042	0.000119621	0.000837344	0.000585303	bckdhb/hibadhb/bcat2	3
Ventricular CM	GO:0055117	regulation of cardiac muscle contraction	3/151	12/18042	0.000119621	0.000837344	0.000585303	desma/casq2/rnf207b	3
Ventricular CM	GO:0001947	heart looping	7/151	133/18042	0.000129093	0.000893829	0.000624787	fabp3/atp2a2a/gpr22a/nkx2.5/apobec2a/rnf207b/popdc2	7
Ventricular CM	GO:0009066	aspartate family amino acid metabolic process	4/151	33/18042	0.000159715	0.00109396	0.000764679	dlst/got1/got2b/got2a	4
Ventricular CM	GO:0009165	nucleotide biosynthetic process	8/151	189/18042	0.000193908	0.00131404	0.000918511	pdha1a/ak1/nppa/atp5l/ampd3b/dlst/adsl/pdhb	8
Ventricular CM	GO:0061371	determination of heart left/right asymmetry	8/151	190/18042	0.000201018	0.00133855	0.000935649	fabp3/atp2a2a/hspb7/gpr22a/nkx2.5/apobec2a/rnf207b/popdc2	8
Ventricular CM	GO:0006635	fatty acid beta-oxidation	4/151	35/18042	0.000201729	0.00133855	0.000935649	hadhb/echs1/hadhaa/acadm	4
Ventricular CM	GO:0140694	non-membrane-bounded organelle assembly	9/151	244/18042	0.000217827	0.00143047	0.000999898	actn2b/cmlc1/tnnt2a/myl7/csrp3/tpm4a/mrpl20/chchd10/desma	9
Ventricular CM	GO:0003143	embryonic heart tube morphogenesis	7/151	147/18042	0.000239714	0.00151159	0.0010566	fabp3/atp2a2a/gpr22a/nkx2.5/apobec2a/rnf207b/popdc2	7
Ventricular CM	GO:1901293	nucleoside phosphate biosynthetic process	8/151	195/18042	0.000239857	0.00151159	0.0010566	pdha1a/ak1/nppa/atp5l/ampd3b/dlst/adsl/pdhb	8
Ventricular CM	GO:0009068	aspartate family amino acid catabolic process	3/151	15/18042	0.000242875	0.00151159	0.0010566	dlst/got2b/got2a	3
Ventricular CM	GO:0061337	cardiac conduction	3/151	15/18042	0.000242875	0.00151159	0.0010566	nkx2.5/rnf207b/popdc2	3
Ventricular CM	GO:0014904	myotube cell development	5/151	67/18042	0.000244417	0.00151159	0.0010566	acta1b/actn2b/rbfox1l/lgals2a/pygmb	5
Ventricular CM	GO:0048741	skeletal muscle fiber development	5/151	67/18042	0.000244417	0.00151159	0.0010566	acta1b/actn2b/rbfox1l/lgals2a/pygmb	5
Ventricular CM	GO:0006942	regulation of striated muscle contraction	3/151	16/18042	0.000297092	0.00181969	0.00127196	desma/casq2/rnf207b	3
Ventricular CM	GO:0055013	cardiac muscle cell development	4/151	39/18042	0.000308769	0.0018732	0.00130936	cmlc1/myl7/rbfox1l/tpm4a	4
Ventricular CM	GO:0006006	glucose metabolic process	5/151	72/18042	0.000342433	0.00205783	0.00143842	gapdh/pdk2a/gpia/pdhb/tpi1b	5
Ventricular CM	GO:0014823	response to activity	3/151	17/18042	0.000358545	0.00211475	0.00147821	tnnc1a/cs/mb	3
Ventricular CM	GO:0055003	cardiac myofibril assembly	3/151	17/18042	0.000358545	0.00211475	0.00147821	cmlc1/myl7/tpm4a	3
Ventricular CM	GO:0055006	cardiac cell development	4/151	42/18042	0.000412087	0.00240825	0.00168337	cmlc1/myl7/rbfox1l/tpm4a	4
Ventricular CM	GO:0003208	cardiac ventricle morphogenesis	3/151	18/18042	0.00042762	0.002454	0.00171535	tnnt2a/mybpc3/fhl1a	3
Ventricular CM	GO:0036302	atrioventricular canal development	3/151	18/18042	0.00042762	0.002454	0.00171535	actc1a/nppa/nppb	3
Ventricular CM	GO:0035265	organ growth	4/151	43/18042	0.000451416	0.00256743	0.00179463	nppa/myl7/nppb/nkx2.5	4
Ventricular CM	GO:0006520	cellular amino acid metabolic process	8/151	217/18042	0.000490846	0.0027567	0.00192694	dlst/glud1b/got1/bckdhb/hibadhb/bcat2/got2b/got2a	8
Ventricular CM	GO:0019395	fatty acid oxidation	4/151	44/18042	0.00049335	0.0027567	0.00192694	hadhb/echs1/hadhaa/acadm	4
Ventricular CM	GO:0006084	acetyl-CoA metabolic process	3/151	19/18042	0.000504692	0.00277146	0.00193725	pdha1a/dlst/pdhb	3
Ventricular CM	GO:0046033	AMP metabolic process	3/151	19/18042	0.000504692	0.00277146	0.00193725	ak1/ampd3b/adsl	3
Ventricular CM	GO:0010257	NADH dehydrogenase complex assembly	3/151	21/18042	0.000684268	0.00369389	0.00258203	ndufs5/ndufs7/ndufa11	3
Ventricular CM	GO:0032981	mitochondrial respiratory chain complex I assembly	3/151	21/18042	0.000684268	0.00369389	0.00258203	ndufs5/ndufs7/ndufa11	3
Ventricular CM	GO:0009062	fatty acid catabolic process	4/151	51/18042	0.000867955	0.00456932	0.00319395	hadhb/echs1/hadhaa/acadm	4
Ventricular CM	GO:0033108	mitochondrial respiratory chain complex assembly	4/151	51/18042	0.000867955	0.00456932	0.00319395	ndufs5/ndufs7/ndufa11/cox17	4
Ventricular CM	GO:0034440	lipid oxidation	4/151	51/18042	0.000867955	0.00456932	0.00319395	hadhb/echs1/hadhaa/acadm	4
Ventricular CM	GO:0060562	epithelial tube morphogenesis	8/151	255/18042	0.00139582	0.00728802	0.00509433	fabp3/tnnt2a/atp2a2a/gpr22a/nkx2.5/apobec2a/rnf207b/popdc2	8
Ventricular CM	GO:0072329	monocarboxylic acid catabolic process	4/151	59/18042	0.00150111	0.00777403	0.00543405	hadhb/echs1/hadhaa/acadm	4
Ventricular CM	GO:0019318	hexose metabolic process	5/151	100/18042	0.00152823	0.00785067	0.00548762	gapdh/pdk2a/gpia/pdhb/tpi1b	5
Ventricular CM	GO:0006637	acyl-CoA metabolic process	4/151	60/18042	0.00159798	0.00807868	0.005647	pdha1a/sucla2/dlst/pdhb	4
Ventricular CM	GO:0035383	thioester metabolic process	4/151	60/18042	0.00159798	0.00807868	0.005647	pdha1a/sucla2/dlst/pdhb	4
Ventricular CM	GO:0042398	cellular modified amino acid biosynthetic process	3/151	29/18042	0.00179008	0.00897858	0.00627603	ckma/ckbb/ckmt2b	3
Ventricular CM	GO:0003009	skeletal muscle contraction	3/151	30/18042	0.00197686	0.00983795	0.00687673	tnni1b/tnnc1a/tnni4a	3
Ventricular CM	GO:0005996	monosaccharide metabolic process	5/151	108/18042	0.00214527	0.0105933	0.00740474	gapdh/pdk2a/gpia/pdhb/tpi1b	5
Ventricular CM	GO:0007368	determination of left/right symmetry	8/151	275/18042	0.00223953	0.0109737	0.00767061	fabp3/atp2a2a/hspb7/gpr22a/nkx2.5/apobec2a/rnf207b/popdc2	8
Ventricular CM	GO:1901606	alpha-amino acid catabolic process	4/151	68/18042	0.00253459	0.0123076	0.008603	dlst/glud1b/got2b/got2a	4
Ventricular CM	GO:0009126	purine nucleoside monophosphate metabolic process	3/151	33/18042	0.00260836	0.0123076	0.008603	ak1/ampd3b/adsl	3
Ventricular CM	GO:0009167	purine ribonucleoside monophosphate metabolic process	3/151	33/18042	0.00260836	0.0123076	0.008603	ak1/ampd3b/adsl	3
Ventricular CM	GO:0050879	multicellular organismal movement	3/151	33/18042	0.00260836	0.0123076	0.008603	tnni1b/tnnc1a/tnni4a	3
Ventricular CM	GO:0050881	musculoskeletal movement	3/151	33/18042	0.00260836	0.0123076	0.008603	tnni1b/tnnc1a/tnni4a	3
Ventricular CM	GO:0003229	ventricular cardiac muscle tissue development	2/151	10/18042	0.00299637	0.0138311	0.00966793	tnnt2a/mybpc3	2
Ventricular CM	GO:0006085	acetyl-CoA biosynthetic process	2/151	10/18042	0.00299637	0.0138311	0.00966793	pdha1a/pdhb	2
Ventricular CM	GO:0086009	membrane repolarization	2/151	10/18042	0.00299637	0.0138311	0.00966793	scn4ba/rnf207b	2
Ventricular CM	GO:0033865	nucleoside bisphosphate metabolic process	4/151	74/18042	0.00344543	0.0154559	0.0108037	pdha1a/sucla2/dlst/pdhb	4
Ventricular CM	GO:0033875	ribonucleoside bisphosphate metabolic process	4/151	74/18042	0.00344543	0.0154559	0.0108037	pdha1a/sucla2/dlst/pdhb	4
Ventricular CM	GO:0034032	purine nucleoside bisphosphate metabolic process	4/151	74/18042	0.00344543	0.0154559	0.0108037	pdha1a/sucla2/dlst/pdhb	4
Ventricular CM	GO:1990542	mitochondrial transmembrane transport	4/151	74/18042	0.00344543	0.0154559	0.0108037	mpc1/slc25a5/vdac2/slc25a12	4
Ventricular CM	GO:0072350	tricarboxylic acid metabolic process	2/151	11/18042	0.00364217	0.0162242	0.0113407	cs/idh2	2
Ventricular CM	GO:0009799	specification of symmetry	8/151	303/18042	0.00404193	0.0177566	0.0124119	fabp3/atp2a2a/hspb7/gpr22a/nkx2.5/apobec2a/rnf207b/popdc2	8
Ventricular CM	GO:0009855	determination of bilateral symmetry	8/151	303/18042	0.00404193	0.0177566	0.0124119	fabp3/atp2a2a/hspb7/gpr22a/nkx2.5/apobec2a/rnf207b/popdc2	8
Ventricular CM	GO:0006631	fatty acid metabolic process	6/151	182/18042	0.00432833	0.0187084	0.0130771	ndufab1a/ndufab1b/hadhb/echs1/hadhaa/acadm	6
Ventricular CM	GO:0051145	smooth muscle cell differentiation	2/151	12/18042	0.00434668	0.0187084	0.0130771	rbpms2a/rbpms2b	2
Ventricular CM	GO:0086002	cardiac muscle cell action potential involved in contraction	2/151	12/18042	0.00434668	0.0187084	0.0130771	scn4ba/rnf207b	2
Ventricular CM	GO:0006835	dicarboxylic acid transport	2/151	13/18042	0.00510889	0.0215521	0.0150649	slc25a11/slc25a12	2
Ventricular CM	GO:0071907	determination of digestive tract left/right asymmetry	2/151	13/18042	0.00510889	0.0215521	0.0150649	hspb7/gpr22a	2
Ventricular CM	GO:1903578	regulation of ATP metabolic process	2/151	13/18042	0.00510889	0.0215521	0.0150649	cox7a1/cox7a2a	2
Ventricular CM	GO:0035637	multicellular organismal signaling	3/151	43/18042	0.00555122	0.023264	0.0162615	nkx2.5/rnf207b/popdc2	3
Ventricular CM	GO:0019932	second-messenger-mediated signaling	4/151	86/18042	0.00588729	0.0243613	0.0170285	tnnt2a/nppa/desma/casq2	4
Ventricular CM	GO:0035435	phosphate ion transmembrane transport	2/151	14/18042	0.00592779	0.0243613	0.0170285	slc25a11/slc25a3b	2
Ventricular CM	GO:0086003	cardiac muscle cell contraction	2/151	14/18042	0.00592779	0.0243613	0.0170285	scn4ba/rnf207b	2
Ventricular CM	GO:1901605	alpha-amino acid metabolic process	5/151	141/18042	0.00668387	0.0272925	0.0190774	dlst/glud1b/got1/got2b/got2a	5
Ventricular CM	GO:0006188	IMP biosynthetic process	2/151	15/18042	0.00680239	0.0274248	0.01917	ampd3b/adsl	2
Ventricular CM	GO:0030388	fructose 1,6-bisphosphate metabolic process	2/151	15/18042	0.00680239	0.0274248	0.01917	aldoab/aldoaa	2
Ventricular CM	GO:0009161	ribonucleoside monophosphate metabolic process	3/151	47/18042	0.00711874	0.0285197	0.0199353	ak1/ampd3b/adsl	3
Ventricular CM	GO:0046660	female sex differentiation	2/151	16/18042	0.00773172	0.0304197	0.0212634	rbpms2a/rbpms2b	2
Ventricular CM	GO:0070252	actin-mediated cell contraction	2/151	16/18042	0.00773172	0.0304197	0.0212634	scn4ba/rnf207b	2
Ventricular CM	GO:0006820	anion transport	7/151	270/18042	0.00773626	0.0304197	0.0212634	mpc1/slc25a11/slc25a3b/slc25a5/vdac2/vdac3/slc25a12	7
Ventricular CM	GO:0009123	nucleoside monophosphate metabolic process	3/151	51/18042	0.00892352	0.0348729	0.0243762	ak1/ampd3b/adsl	3
Ventricular CM	GO:0050905	neuromuscular process	3/151	52/18042	0.00941266	0.0365602	0.0255556	tnni1b/tnnc1a/tnni4a	3
Ventricular CM	GO:0048565	digestive tract development	4/151	99/18042	0.00960333	0.0370747	0.0259152	mpc1/hspb7/gpr22a/mb	4
Ventricular CM	GO:0046040	IMP metabolic process	2/151	18/18042	0.0097507	0.0371928	0.0259978	ampd3b/adsl	2
Ventricular CM	GO:0055008	cardiac muscle tissue morphogenesis	2/151	18/18042	0.0097507	0.0371928	0.0259978	tnnt2a/mybpc3	2
Ventricular CM	GO:0006817	phosphate ion transport	2/151	19/18042	0.0108385	0.0403749	0.0282221	slc25a11/slc25a3b	2
Ventricular CM	GO:0044275	cellular carbohydrate catabolic process	2/151	19/18042	0.0108385	0.0403749	0.0282221	tpi1b/pygmb	2
Ventricular CM	GO:0045454	cell redox homeostasis	2/151	19/18042	0.0108385	0.0403749	0.0282221	prdx3/dldh	2
Ventricular CM	GO:0086001	cardiac muscle cell action potential	2/151	19/18042	0.0108385	0.0403749	0.0282221	scn4ba/rnf207b	2
Ventricular CM	GO:0051147	regulation of muscle cell differentiation	2/151	20/18042	0.0119772	0.0443573	0.0310058	rbpms2a/rbpms2b	2

## Sheet: Figure 6d-enrichGO_results_MF
Cluster	ID	Description	GeneRatio	BgRatio	pvalue	p.adjust	qvalue	geneID	Count
BV annulus CM	GO:0005201	extracellular matrix structural constituent	8/150	93/17745	1.1998e-06	0.000251959	0.000221016	col1a2/col1a1a/col5a1/col1a1b/col4a1/col5a2a/dcn/lama5	8
BV annulus CM	GO:0140678	molecular function inhibitor activity	5/150	53/17745	8.35497e-05	0.00650636	0.00570733	anxa2a/anxa1a/angptl4/timp2a/smad6b	5
BV annulus CM	GO:0008330	protein tyrosine/threonine phosphatase activity	3/150	11/17745	9.29479e-05	0.00650636	0.00570733	dusp1/dusp5/dusp2	3
BV annulus CM	GO:0005544	calcium-dependent phospholipid binding	5/150	60/17745	0.000151639	0.00782257	0.00686191	anxa2a/anxa13/anxa1a/anxa4/cpne1	5
BV annulus CM	GO:0004857	enzyme inhibitor activity	4/150	34/17745	0.000186734	0.00782257	0.00686191	anxa2a/anxa1a/angptl4/timp2a	4
BV annulus CM	GO:0017017	MAP kinase tyrosine/serine/threonine phosphatase activity	3/150	15/17745	0.000250021	0.00782257	0.00686191	dusp1/dusp5/dusp2	3
BV annulus CM	GO:0046332	SMAD binding	4/150	37/17745	0.000260752	0.00782257	0.00686191	tgfbr2b/skila/smad3a/smad6b	4
BV annulus CM	GO:0033549	MAP kinase phosphatase activity	3/150	21/17745	0.000704147	0.0184839	0.0162139	dusp1/dusp5/dusp2	3
BV annulus CM	GO:0005518	collagen binding	3/150	23/17745	0.000926092	0.0216088	0.0189551	serpinh1b/sparc/dcn	3
BV annulus CM	GO:0046983	protein dimerization activity	10/150	392/17745	0.00186418	0.0391477	0.0343401	ddit3/mych/id2a/mcl1a/id3/mycb/id1/myca/tcf12/maff	10
BV annulus CM	GO:0003779	actin binding	10/150	407/17745	0.00244901	0.0467538	0.0410121	marcksl1b/sptbn1/tpm3/flna/tagln2/myo1ca/marcksl1a/pdlim1/daam1a/cnn2	10
Ventricular CM	GO:0009055	electron transfer activity	28/149	69/17745	6.5249e-41	1.29193e-38	9.47828e-39	cyc1/cox6a2/ndufb8/ndufb7/cox4i1l/cox4i1/cox8b/cox5ab/ndufs7/cox7b/cox6c/cox5b2/cox5aa/cox7a1/uqcrq/cox8a/uqcrfs1/cox7c/cox6a1/sdhc/ndufs1/uqcrh/ndufa7/cox7a2a/ndufs3/ndufs2/sdhb/ndufv1	28
Ventricular CM	GO:0015453	oxidoreduction-driven active transmembrane transporter activity	25/149	51/17745	3.17312e-39	3.14139e-37	2.30468e-37	cox6a2/ndufb8/ndufb7/cox4i1l/cox4i1/cox8b/cox5ab/ndufs7/cox7b/cox6c/cox5b2/cox5aa/cox7a1/uqcrq/cox8a/uqcrfs1/cox7c/cox6a1/ndufs1/uqcrh/ndufa7/cox7a2a/ndufs3/ndufs2/ndufv1	25
Ventricular CM	GO:0015399	primary active transmembrane transporter activity	26/149	157/17745	1.51822e-26	1.00203e-24	7.35138e-25	cox6a2/atp2a2a/ndufb8/ndufb7/cox4i1l/cox4i1/cox8b/cox5ab/ndufs7/cox7b/cox6c/cox5b2/cox5aa/cox7a1/uqcrq/cox8a/uqcrfs1/cox7c/cox6a1/ndufs1/uqcrh/ndufa7/cox7a2a/ndufs3/ndufs2/ndufv1	26
Ventricular CM	GO:0004129	cytochrome-c oxidase activity	14/149	24/17745	8.46636e-24	3.35268e-22	2.4597e-22	cox6a2/cox4i1l/cox4i1/cox8b/cox5ab/cox7b/cox6c/cox5b2/cox5aa/cox7a1/cox8a/cox7c/cox6a1/cox7a2a	14
Ventricular CM	GO:0016675	oxidoreductase activity, acting on a heme group of donors	14/149	24/17745	8.46636e-24	3.35268e-22	2.4597e-22	cox6a2/cox4i1l/cox4i1/cox8b/cox5ab/cox7b/cox6c/cox5b2/cox5aa/cox7a1/cox8a/cox7c/cox6a1/cox7a2a	14
Ventricular CM	GO:0022804	active transmembrane transporter activity	29/149	380/17745	8.38571e-20	2.76728e-18	2.03022e-18	cox6a2/atp2a2a/ndufb8/ndufb7/cox4i1l/cox4i1/cox8b/cox5ab/ndufs7/cox7b/slc25a11/cox6c/cox5b2/cox5aa/cox7a1/uqcrq/slc25a3b/cox8a/uqcrfs1/slc25a5/cox7c/cox6a1/ndufs1/uqcrh/ndufa7/cox7a2a/ndufs3/ndufs2/ndufv1	29
Ventricular CM	GO:0015078	proton transmembrane transporter activity	18/149	105/17745	6.47446e-19	1.83135e-17	1.34357e-17	cox6a2/cox4i1l/cox4i1/cox8b/atp5l/cox5ab/cox7b/cox6c/cox5b2/cox5aa/cox7a1/uqcrq/cox8a/uqcrfs1/cox7c/cox6a1/uqcrh/cox7a2a	18
Ventricular CM	GO:0022853	active ion transmembrane transporter activity	19/149	219/17745	2.9288e-14	7.24879e-13	5.31809e-13	cox6a2/atp2a2a/cox4i1l/cox4i1/cox8b/cox5ab/cox7b/cox6c/cox5b2/cox5aa/cox7a1/uqcrq/cox8a/uqcrfs1/slc25a5/cox7c/cox6a1/uqcrh/cox7a2a	19
Ventricular CM	GO:0008137	NADH dehydrogenase (ubiquinone) activity	8/149	21/17745	3.79373e-12	7.51159e-11	5.51089e-11	ndufb8/ndufb7/ndufs7/ndufs1/ndufa7/ndufs3/ndufs2/ndufv1	8
Ventricular CM	GO:0050136	NADH dehydrogenase (quinone) activity	8/149	21/17745	3.79373e-12	7.51159e-11	5.51089e-11	ndufb8/ndufb7/ndufs7/ndufs1/ndufa7/ndufs3/ndufs2/ndufv1	8
Ventricular CM	GO:0003955	NAD(P)H dehydrogenase (quinone) activity	8/149	22/17745	5.91947e-12	1.06551e-10	7.8171e-11	ndufb8/ndufb7/ndufs7/ndufs1/ndufa7/ndufs3/ndufs2/ndufv1	8
Ventricular CM	GO:0016655	oxidoreductase activity, acting on NAD(P)H, quinone or similar compound as acceptor	8/149	23/17745	9.01242e-12	1.48705e-10	1.09098e-10	ndufb8/ndufb7/ndufs7/ndufs1/ndufa7/ndufs3/ndufs2/ndufv1	8
Ventricular CM	GO:0003954	NADH dehydrogenase activity	8/149	24/17745	1.34232e-11	2.04445e-10	1.49992e-10	ndufb8/ndufb7/ndufs7/ndufs1/ndufa7/ndufs3/ndufs2/ndufv1	8
Ventricular CM	GO:0016651	oxidoreductase activity, acting on NAD(P)H	10/149	52/17745	1.50302e-11	2.12569e-10	1.55952e-10	ndufb8/ndufb7/ndufs7/ndufs4/ndufs1/ndufa7/gmpr/ndufs3/ndufs2/ndufv1	10
Ventricular CM	GO:0051539	4 iron, 4 sulfur cluster binding	6/149	42/17745	1.29524e-06	1.70972e-05	1.25434e-05	aco2/ndufs7/ndufs1/ndufs2/sdhb/ndufv1	6
Ventricular CM	GO:0016835	carbon-oxygen lyase activity	7/149	68/17745	1.61374e-06	1.997e-05	1.4651e-05	aco2/eno1a/echs1/hadhaa/fh/tpi1b/eno3	7
Ventricular CM	GO:0016769	transferase activity, transferring nitrogenous groups	5/149	25/17745	1.81059e-06	2.05059e-05	1.50442e-05	gapdh/got1/bcat2/got2b/got2a	5
Ventricular CM	GO:0051536	iron-sulfur cluster binding	7/149	70/17745	1.96774e-06	2.05059e-05	1.50442e-05	aco2/ndufs7/uqcrfs1/ndufs1/ndufs2/sdhb/ndufv1	7
Ventricular CM	GO:0051540	metal cluster binding	7/149	70/17745	1.96774e-06	2.05059e-05	1.50442e-05	aco2/ndufs7/uqcrfs1/ndufs1/ndufs2/sdhb/ndufv1	7
Ventricular CM	GO:0016829	lyase activity	10/149	191/17745	4.93431e-06	4.88497e-05	3.58387e-05	aldoab/aco2/aldoaa/adsl/eno1a/echs1/hadhaa/fh/tpi1b/eno3	10
Ventricular CM	GO:0016836	hydro-lyase activity	6/149	58/17745	8.94876e-06	8.4374e-05	6.19012e-05	aco2/eno1a/echs1/hadhaa/fh/eno3	6
Ventricular CM	GO:0008483	transaminase activity	4/149	24/17745	4.45119e-05	0.000400607	0.000293906	got1/bcat2/got2b/got2a	4
Ventricular CM	GO:0016616	oxidoreductase activity, acting on the CH-OH group of donors, NAD or NADP as acceptor	7/149	117/17745	5.86191e-05	0.000503131	0.000369123	mdh1aa/mdh2/idh2/ldhba/mdh1ab/hadhaa/hibadhb	7
Ventricular CM	GO:0051287	NAD binding	5/149	50/17745	6.09856e-05	0.000503131	0.000369123	gapdh/idh2/hibadhb/ndufs2/ndufv1	5
Ventricular CM	GO:0016614	oxidoreductase activity, acting on CH-OH group of donors	7/149	127/17745	9.85037e-05	0.000780149	0.000572358	mdh1aa/mdh2/idh2/ldhba/mdh1ab/hadhaa/hibadhb	7
Ventricular CM	GO:0042805	actinin binding	3/149	16/17745	0.000299864	0.00228358	0.00167535	ldb3a/csrp3/ldb3b	3
Ventricular CM	GO:0048038	quinone binding	3/149	17/17745	0.000361884	0.00265382	0.00194698	ndufs7/ndufs2/sdhb	3
Ventricular CM	GO:0030170	pyridoxal phosphate binding	4/149	50/17745	0.000814506	0.00556111	0.00407992	got1/pygmb/got2b/got2a	4
Ventricular CM	GO:0070279	vitamin B6 binding	4/149	50/17745	0.000814506	0.00556111	0.00407992	got1/pygmb/got2b/got2a	4
Ventricular CM	GO:0016627	oxidoreductase activity, acting on the CH-CH group of donors	4/149	54/17745	0.00108985	0.00719299	0.00527716	acadvl/sdhc/acadm/sdhb	4
Ventricular CM	GO:0140104	molecular carrier activity	4/149	59/17745	0.00151844	0.00969844	0.00711528	ndufab1a/ndufab1b/cox17/mb	4
Ventricular CM	GO:0000287	magnesium ion binding	5/149	108/17745	0.00217436	0.0134539	0.00987047	sucla2/eno1a/idh2/adprhl1/eno3	5
Ventricular CM	GO:0016861	intramolecular oxidoreductase activity, interconverting aldoses and ketoses	2/149	10/17745	0.00301532	0.0180919	0.0132732	gpia/tpi1b	2
Ventricular CM	GO:0016903	oxidoreductase activity, acting on the aldehyde or oxo group of donors	3/149	37/17745	0.00365751	0.0207343	0.0152117	pdha1a/gapdh/pdhb	3
Ventricular CM	GO:0003995	acyl-CoA dehydrogenase activity	2/149	11/17745	0.00366515	0.0207343	0.0152117	acadvl/acadm	2
Ventricular CM	GO:0044325	transmembrane transporter binding	3/149	38/17745	0.00394682	0.0217075	0.0159258	fhl1a/scn4ba/rnf207b	3
Ventricular CM	GO:0016832	aldehyde-lyase activity	2/149	12/17745	0.00437403	0.0222066	0.0162919	aldoab/aldoaa	2
Ventricular CM	GO:0051371	muscle alpha-actinin binding	2/149	12/17745	0.00437403	0.0222066	0.0162919	ldb3a/ldb3b	2
Ventricular CM	GO:0051393	alpha-actinin binding	2/149	12/17745	0.00437403	0.0222066	0.0162919	ldb3a/ldb3b	2
Ventricular CM	GO:0015556	C4-dicarboxylate transmembrane transporter activity	2/149	13/17745	0.00514094	0.0254477	0.0186697	slc25a11/slc25a12	2
Ventricular CM	GO:0003779	actin binding	9/149	407/17745	0.00750052	0.036222	0.0265744	ldb3a/actn2b/tnnc1a/tnnt2a/tpm4a/myoz2b/ldb3b/synpo2lb/parvb	9
Ventricular CM	GO:0008308	voltage-gated anion channel activity	2/149	17/17745	0.00876889	0.0413391	0.0303285	vdac2/vdac3	2

## Sheet: Figure 6e-results_BV_BP
ID	Description	GeneRatio	BgRatio	pvalue	p.adjust	qvalue	geneID	Count
GO:0042246	tissue regeneration	11/147	138/18042	1.71146e-08	2.28993e-05	1.89522e-05	col1a1a/junbb/serpinh1b/fosab/mdka/igf2b/mycb/tgif1/anxa1a/sdcbp2/cav1	11
GO:0042127	regulation of cell population proliferation	14/147	310/18042	2.49953e-07	0.000154978	0.000128264	btg2/jun/junbb/mych/klf6a/junba/igf2b/id2a/mycb/tgif1/anxa1a/aplnra/myca/cav1	14
GO:0040007	growth	16/147	423/18042	3.7011e-07	0.000154978	0.000128264	col1a1a/junbb/serpinh1b/klf6a/tgfbr2b/fosab/mdka/igf2b/dcn/mycb/tgif1/anxa1a/nrp1a/sdcbp2/cav1/akap12b	16
GO:0048589	developmental growth	15/147	377/18042	4.63311e-07	0.000154978	0.000128264	col1a1a/junbb/serpinh1b/klf6a/fosab/mdka/igf2b/dcn/mycb/tgif1/anxa1a/nrp1a/sdcbp2/cav1/akap12b	15
GO:0031099	regeneration	11/147	203/18042	8.69496e-07	0.000232677	0.00019257	col1a1a/junbb/serpinh1b/fosab/mdka/igf2b/mycb/tgif1/anxa1a/sdcbp2/cav1	11
GO:0001568	blood vessel development	16/147	473/18042	1.61225e-06	0.000341913	0.000282977	igf2b/klf2a/cdkn1a/anxa1a/angptl4/lpar1/sdc2/serpine1/aplnra/nrarpa/ramp2/nrp1a/thbs1b/mfap2/fermt2/lama4	16
GO:0008283	cell population proliferation	15/147	420/18042	1.78878e-06	0.000341913	0.000282977	btg2/jun/junbb/mych/klf6a/junba/igf2b/id2a/mycb/tgif1/anxa1a/aplnra/myca/nrarpa/cav1	15
GO:0001704	formation of primary germ layer	7/147	77/18042	3.08384e-06	0.000515772	0.000426869	dusp1/dusp5/klf2a/dusp2/lpar1/aplnra/gata5	7
GO:0001525	angiogenesis	13/147	345/18042	5.07538e-06	0.00075454	0.00062448	igf2b/klf2a/anxa1a/angptl4/lpar1/sdc2/serpine1/aplnra/nrarpa/ramp2/nrp1a/thbs1b/fermt2	13
GO:0048514	blood vessel morphogenesis	14/147	421/18042	9.08553e-06	0.00119692	0.000990603	igf2b/klf2a/anxa1a/angptl4/lpar1/sdc2/serpine1/aplnra/nrarpa/ramp2/nrp1a/thbs1b/fermt2/lama4	14
GO:0002009	morphogenesis of an epithelium	15/147	492/18042	1.2087e-05	0.00119692	0.000990603	sdc4/ier2a/sparc/mdka/dcn/trib3/lama5/sdc2/aplnra/nrarpa/gata5/sdcbp2/furina/sox4a/akap12b	15
GO:0007369	gastrulation	11/147	267/18042	1.2158e-05	0.00119692	0.000990603	dusp1/sdc4/dusp5/klf2a/ctnnd1/dusp2/lpar1/sdc2/aplnra/gata5/sdcbp2	11
GO:0007179	transforming growth factor beta receptor signaling pathway	6/147	63/18042	1.22419e-05	0.00119692	0.000990603	tgfbr2b/skila/tgif1/smad3a/smad9/smad6b	6
GO:0071559	response to transforming growth factor beta	6/147	64/18042	1.34183e-05	0.00119692	0.000990603	tgfbr2b/skila/tgif1/smad3a/smad9/smad6b	6
GO:0071560	cellular response to transforming growth factor beta stimulus	6/147	64/18042	1.34183e-05	0.00119692	0.000990603	tgfbr2b/skila/tgif1/smad3a/smad9/smad6b	6
GO:0051726	regulation of cell cycle	14/147	463/18042	2.62087e-05	0.00219171	0.00181392	btg2/jun/junbb/gadd45ba/junba/gadd45bb/mdka/id2a/mcl1a/cdkn1a/anxa1a/plk3/pgrmc1/ccnd1	14
GO:0001706	endoderm formation	5/147	45/18042	3.15151e-05	0.00248043	0.00205288	dusp1/dusp5/dusp2/aplnra/gata5	5
GO:0071363	cellular response to growth factor stimulus	11/147	300/18042	3.56767e-05	0.00258969	0.0021433	cd63/tgfbr2b/skila/fgfr4/id2a/tgif1/anxa1a/smad3a/smad9/nrp1a/smad6b	11
GO:0070848	response to growth factor	11/147	301/18042	3.67743e-05	0.00258969	0.0021433	cd63/tgfbr2b/skila/fgfr4/id2a/tgif1/anxa1a/smad3a/smad9/nrp1a/smad6b	11
GO:0001501	skeletal system development	12/147	369/18042	5.04689e-05	0.00337637	0.00279438	egr1/col1a2/col1a1a/sparc/marcksl1b/col1a1b/dcn/lpar1/nrp1a/furina/marcksl1a/sox6	12
GO:0051216	cartilage development	8/147	163/18042	5.75056e-05	0.00366393	0.00303238	sparc/marcksl1b/dcn/lpar1/nrp1a/furina/marcksl1a/sox6	8
GO:0061061	muscle structure development	12/147	380/18042	6.68746e-05	0.00406719	0.00336613	fosl2/igf2b/klf2a/tpm3/cdkn1a/boc/gata5/pdlim1/fermt2/lama4/akap12b/sox6	12
GO:0061448	connective tissue development	8/147	170/18042	7.73073e-05	0.00449727	0.00372207	sparc/marcksl1b/dcn/lpar1/nrp1a/furina/marcksl1a/sox6	8
GO:2000026	regulation of multicellular organismal development	12/147	398/18042	0.000103682	0.00557348	0.00461278	id1/lrp1ab/anxa1a/lama5/serpine1/aplnra/myca/nrp1a/thbs1b/lama4/maff/sox6	12
GO:0002244	hematopoietic progenitor cell differentiation	7/147	132/18042	0.000104138	0.00557348	0.00461278	jun/tgfbr2b/fosab/fgfr4/mycb/nfkbiaa/myca	7
GO:1901342	regulation of vasculature development	6/147	96/18042	0.000134011	0.00689639	0.00570765	lrp1ab/serpine1/aplnra/myca/nrp1a/thbs1b	6
GO:0045595	regulation of cell differentiation	12/147	417/18042	0.000160271	0.00794233	0.00657331	fosl2/igf2b/klf2a/fgfr4/id2a/id1/anxa1a/boc/nfkbiaa/cebpd/maff/sox6	12
GO:0000122	negative regulation of transcription by RNA polymerase II	8/147	196/18042	0.000206751	0.00987973	0.00817676	dnajb1b/ddit3/skila/id2a/id3/mycb/id1/ccnd1	8
GO:0046686	response to cadmium ion	3/147	15/18042	0.000224406	0.0101094	0.00836685	jun/gadd45ba/hsp70.1	3
GO:0001935	endothelial cell proliferation	4/147	37/18042	0.000226668	0.0101094	0.00836685	igf2b/aplnra/nrarpa/cav1	4
GO:0007492	endoderm development	5/147	69/18042	0.000247836	0.0106969	0.00885307	dusp1/dusp5/dusp2/aplnra/gata5	5
GO:0010035	response to inorganic substance	6/147	110/18042	0.000282067	0.0117939	0.009761	jun/gadd45ba/entpd1/anxa1a/hsp70.1/cpne1	6
GO:0007178	transmembrane receptor protein serine/threonine kinase signaling pathway	8/147	214/18042	0.000373965	0.0151626	0.012549	tgfbr2b/skila/id2a/tgif1/smad3a/aplnra/smad9/smad6b	8
GO:0043535	regulation of blood vessel endothelial cell migration	3/147	18/18042	0.000395299	0.0155562	0.0128748	anxa1a/nrp1a/cnn2	3
GO:0032922	circadian regulation of gene expression	4/147	44/18042	0.00044577	0.0170411	0.0141038	egr1/id2a/id3/id1	4
GO:0048592	eye morphogenesis	8/147	221/18042	0.000463252	0.0172175	0.0142497	egr1/pim1/id2a/hsp70.3/hsp70.1/mfap2/sox4a/ccnd1	8
GO:0001936	regulation of endothelial cell proliferation	3/147	20/18042	0.0005457	0.0197337	0.0163322	igf2b/aplnra/cav1	3
GO:0031101	fin regeneration	5/147	83/18042	0.000584489	0.0201612	0.016686	col1a1a/junbb/serpinh1b/igf2b/anxa1a	5
GO:0030198	extracellular matrix organization	7/147	176/18042	0.000604079	0.0201612	0.016686	col1a2/col1a1a/serpinh1b/col5a1/col1a1b/col5a2a/lama4	7
GO:0043062	extracellular structure organization	7/147	176/18042	0.000604079	0.0201612	0.016686	col1a2/col1a1a/serpinh1b/col5a1/col1a1b/col5a2a/lama4	7
GO:0045229	external encapsulating structure organization	7/147	177/18042	0.000624734	0.0201612	0.016686	col1a2/col1a1a/serpinh1b/col5a1/col1a1b/col5a2a/lama4	7
GO:0045931	positive regulation of mitotic cell cycle	3/147	21/18042	0.000632862	0.0201612	0.016686	mdka/anxa1a/ccnd1	3
GO:0010038	response to metal ion	5/147	87/18042	0.000724739	0.0216515	0.0179194	jun/gadd45ba/entpd1/hsp70.1/cpne1	5
GO:0045930	negative regulation of mitotic cell cycle	5/147	87/18042	0.000724739	0.0216515	0.0179194	btg2/id2a/mcl1a/plk3/ccnd1	5
GO:0006986	response to unfolded protein	4/147	50/18042	0.00072819	0.0216515	0.0179194	hsp70.2/hsp70.3/chac1/xbp1	4
GO:0008284	positive regulation of cell population proliferation	6/147	132/18042	0.000744997	0.0216697	0.0179345	mych/igf2b/mycb/anxa1a/aplnra/myca	6
GO:0010951	negative regulation of endopeptidase activity	4/147	51/18042	0.000785205	0.0221767	0.0183541	serpinh1b/mcl1a/serpine1/timp2a	4
GO:1902532	negative regulation of intracellular signal transduction	6/147	134/18042	0.000806002	0.0221767	0.0183541	dusp1/dusp5/mcl1a/dusp2/aplnra/akap12b	6
GO:0010594	regulation of endothelial cell migration	3/147	23/18042	0.000832713	0.0221767	0.0183541	anxa1a/nrp1a/cnn2	3
GO:0002040	sprouting angiogenesis	6/147	135/18042	0.000837915	0.0221767	0.0183541	igf2b/anxa1a/sdc2/aplnra/nrarpa/nrp1a	6
GO:0055113	epiboly involved in gastrulation with mouth forming second	4/147	52/18042	0.000845302	0.0221767	0.0183541	sdc4/sdc2/aplnra/sdcbp2	4
GO:0090596	sensory organ morphogenesis	9/147	306/18042	0.00092101	0.0236983	0.0196134	egr1/pim1/sparc/id2a/hsp70.3/hsp70.1/mfap2/sox4a/ccnd1	9
GO:2000045	regulation of G1/S transition of mitotic cell cycle	3/147	24/18042	0.000946016	0.0238824	0.0197658	anxa1a/plk3/ccnd1	3
GO:0048863	stem cell differentiation	8/147	248/18042	0.000983391	0.0243662	0.0201662	fosl2/mych/tgfbr2b/fosab/fgfr4/myca/nrarpa/nrp1a	8
GO:1902806	regulation of cell cycle G1/S phase transition	3/147	26/18042	0.00120084	0.0292132	0.0241777	anxa1a/plk3/ccnd1	3
GO:0045861	negative regulation of proteolysis	5/147	98/18042	0.00124019	0.0296316	0.024524	serpinh1b/mcl1a/serpine1/timp2a/chac1	5
GO:0002011	morphogenesis of an epithelial sheet	5/147	99/18042	0.00129771	0.0298584	0.0247117	sdc4/sdc2/aplnra/sdcbp2/sox4a	5
GO:0035924	cellular response to vascular endothelial growth factor stimulus	3/147	27/18042	0.00134293	0.0298584	0.0247117	cd63/anxa1a/nrp1a	3
GO:0045892	negative regulation of transcription, DNA-templated	9/147	324/18042	0.00137126	0.0298584	0.0247117	dnajb1b/ddit3/skila/id2a/id3/mycb/id1/smad9/ccnd1	9
GO:0030155	regulation of cell adhesion	6/147	149/18042	0.00139536	0.0298584	0.0247117	igf2b/anxa1a/lama5/nrarpa/b2ml/lama4	6
GO:1902679	negative regulation of RNA biosynthetic process	9/147	325/18042	0.00140071	0.0298584	0.0247117	dnajb1b/ddit3/skila/id2a/id3/mycb/id1/smad9/ccnd1	9
GO:1903507	negative regulation of nucleic acid-templated transcription	9/147	325/18042	0.00140071	0.0298584	0.0247117	dnajb1b/ddit3/skila/id2a/id3/mycb/id1/smad9/ccnd1	9
GO:0050673	epithelial cell proliferation	4/147	60/18042	0.00144789	0.0298584	0.0247117	igf2b/aplnra/nrarpa/cav1	4
GO:0007346	regulation of mitotic cell cycle	8/147	264/18042	0.00146495	0.0298584	0.0247117	btg2/mdka/id2a/mcl1a/cdkn1a/anxa1a/plk3/ccnd1	8
GO:0048738	cardiac muscle tissue development	5/147	102/18042	0.00148212	0.0298584	0.0247117	klf2a/aplnra/gata5/cav1/fermt2	5
GO:0010632	regulation of epithelial cell migration	3/147	28/18042	0.00149515	0.0298584	0.0247117	anxa1a/nrp1a/cnn2	3
GO:0051085	chaperone cofactor-dependent protein refolding	3/147	28/18042	0.00149515	0.0298584	0.0247117	dnajb1b/hsp70.2/hsp70.3	3
GO:0042060	wound healing	5/147	103/18042	0.00154767	0.0304527	0.0252036	sdc4/f3b/anxa1a/serpine1/nrp1a	5
GO:0001702	gastrulation with mouth forming second	4/147	62/18042	0.00163569	0.0312409	0.0258559	sdc4/sdc2/aplnra/sdcbp2	4
GO:0006458	'de novo' protein folding	3/147	29/18042	0.00165778	0.0312409	0.0258559	dnajb1b/hsp70.2/hsp70.3	3
GO:0051084	'de novo' posttranslational protein folding	3/147	29/18042	0.00165778	0.0312409	0.0258559	dnajb1b/hsp70.2/hsp70.3	3
GO:0001889	liver development	6/147	155/18042	0.00170627	0.0317082	0.0262427	klf6a/id2a/anxa1a/aplnra/gata5/xbp1	6
GO:0061008	hepaticobiliary system development	6/147	159/18042	0.00194105	0.035225	0.0291533	klf6a/id2a/anxa1a/aplnra/gata5/xbp1	6
GO:0035966	response to topologically incorrect protein	4/147	65/18042	0.00194817	0.035225	0.0291533	hsp70.2/hsp70.3/chac1/xbp1	4
GO:0003002	regionalization	10/147	415/18042	0.00215801	0.0384989	0.0318628	gadd45ba/gadd45bb/igf2b/tgif1/brd2a/smad9/gata5/cav1/furina/frmd8	10
GO:0014706	striated muscle tissue development	7/147	221/18042	0.00225301	0.0396649	0.0328278	klf2a/cdkn1a/aplnra/gata5/cav1/fermt2/sox6	7
GO:0044092	negative regulation of molecular function	7/147	222/18042	0.00231083	0.0401544	0.0332329	ddit3/serpinh1b/mcl1a/anxa1a/serpine1/timp2a/cav1	7
GO:0051253	negative regulation of RNA metabolic process	9/147	351/18042	0.00236419	0.040555	0.0335645	dnajb1b/ddit3/skila/id2a/id3/mycb/id1/smad9/ccnd1	9
GO:0050678	regulation of epithelial cell proliferation	3/147	33/18042	0.00241716	0.0409387	0.0338821	igf2b/aplnra/cav1	3
GO:0070121	Kupffer's vesicle development	4/147	71/18042	0.00269267	0.0440677	0.0364717	ier2a/sdc2/aplnra/gata5	4
GO:0009968	negative regulation of signal transduction	10/147	428/18042	0.00269599	0.0440677	0.0364717	dusp1/dusp5/skila/mcl1a/dusp2/aplnra/chac1/sox4a/frmd8/akap12b	10
GO:0051346	negative regulation of hydrolase activity	5/147	117/18042	0.0027055	0.0440677	0.0364717	serpinh1b/mcl1a/anxa1a/serpine1/timp2a	5
GO:0060537	muscle tissue development	7/147	230/18042	0.00281561	0.0440677	0.0364717	klf2a/cdkn1a/aplnra/gata5/cav1/fermt2/sox6	7
GO:0001945	lymph vessel development	4/147	72/18042	0.00283327	0.0440677	0.0364717	junbb/junba/lpar1/aplnra	4
GO:0002043	blood vessel endothelial cell proliferation involved in sprouting angiogenesis	2/147	10/18042	0.00284257	0.0440677	0.0364717	aplnra/nrarpa	2
GO:0090050	positive regulation of cell migration involved in sprouting angiogenesis	2/147	10/18042	0.00284257	0.0440677	0.0364717	anxa1a/nrp1a	2
GO:0043409	negative regulation of MAPK cascade	3/147	35/18042	0.00286539	0.0440677	0.0364717	dusp1/dusp5/dusp2	3
GO:0009725	response to hormone	7/147	234/18042	0.00309776	0.0457799	0.0378888	pik3r1/igf2b/anxa1a/timp2a/ramp2/pgrmc1/cnn2	7
GO:2000113	negative regulation of cellular macromolecule biosynthetic process	10/147	437/18042	0.00312782	0.0457799	0.0378888	dnajb1b/ddit3/skila/id2a/id3/mycb/id1/smad9/itm2ba/ccnd1	10
GO:0010558	negative regulation of macromolecule biosynthetic process	10/147	438/18042	0.00317903	0.0457799	0.0378888	dnajb1b/ddit3/skila/id2a/id3/mycb/id1/smad9/itm2ba/ccnd1	10
GO:0034097	response to cytokine	6/147	177/18042	0.00331231	0.0457799	0.0378888	f3b/anxa1a/cpne1/timp2a/cav1/cxcl18b	6
GO:0048593	camera-type eye morphogenesis	6/147	178/18042	0.00340532	0.0457799	0.0378888	egr1/pim1/hsp70.3/hsp70.1/sox4a/ccnd1	6
GO:0010648	negative regulation of cell communication	10/147	443/18042	0.00344519	0.0457799	0.0378888	dusp1/dusp5/skila/mcl1a/dusp2/aplnra/chac1/sox4a/frmd8/akap12b	10
GO:0023057	negative regulation of signaling	10/147	443/18042	0.00344519	0.0457799	0.0378888	dusp1/dusp5/skila/mcl1a/dusp2/aplnra/chac1/sox4a/frmd8/akap12b	10
GO:0090504	epiboly	4/147	76/18042	0.00344593	0.0457799	0.0378888	sdc4/sdc2/aplnra/sdcbp2	4
GO:0010165	response to X-ray	2/147	11/18042	0.00345573	0.0457799	0.0378888	cdkn1a/anxa1a	2
GO:0043536	positive regulation of blood vessel endothelial cell migration	2/147	11/18042	0.00345573	0.0457799	0.0378888	anxa1a/nrp1a	2
GO:0051597	response to methylmercury	2/147	11/18042	0.00345573	0.0457799	0.0378888	jun/gadd45ba	2
GO:1902807	negative regulation of cell cycle G1/S phase transition	2/147	11/18042	0.00345573	0.0457799	0.0378888	plk3/ccnd1	2
GO:1902808	positive regulation of cell cycle G1/S phase transition	2/147	11/18042	0.00345573	0.0457799	0.0378888	anxa1a/ccnd1	2
GO:2000134	negative regulation of G1/S transition of mitotic cell cycle	2/147	11/18042	0.00345573	0.0457799	0.0378888	plk3/ccnd1	2
GO:0045786	negative regulation of cell cycle	5/147	125/18042	0.00359631	0.0471303	0.0390064	btg2/id2a/mcl1a/plk3/ccnd1	5
GO:0043534	blood vessel endothelial cell migration	3/147	38/18042	0.00362812	0.0471303	0.0390064	anxa1a/nrp1a/cnn2	3
GO:0031327	negative regulation of cellular biosynthetic process	10/147	450/18042	0.00384733	0.0484063	0.0400625	dnajb1b/ddit3/skila/id2a/id3/mycb/id1/smad9/itm2ba/ccnd1	10
GO:0045944	positive regulation of transcription by RNA polymerase II	8/147	309/18042	0.00386518	0.0484063	0.0400625	egr1/ddit3/igf2b/mycb/brd4/gata5/xbp1/sox4a	8
GO:0046890	regulation of lipid biosynthetic process	3/147	39/18042	0.00390723	0.0484063	0.0400625	ddit3/fgfr4/anxa1a	3
GO:0050870	positive regulation of T cell activation	3/147	39/18042	0.00390723	0.0484063	0.0400625	igf2b/anxa1a/b2ml	3
GO:1903039	positive regulation of leukocyte cell-cell adhesion	3/147	39/18042	0.00390723	0.0484063	0.0400625	igf2b/anxa1a/b2ml	3
GO:0009890	negative regulation of biosynthetic process	10/147	454/18042	0.00409334	0.0492765	0.0407827	dnajb1b/ddit3/skila/id2a/id3/mycb/id1/smad9/itm2ba/ccnd1	10
GO:0014812	muscle cell migration	2/147	12/18042	0.00412479	0.0492765	0.0407827	anxa1a/akap12b	2
GO:0042026	protein refolding	2/147	12/18042	0.00412479	0.0492765	0.0407827	hsp70.2/hsp70.3	2
GO:0090049	regulation of cell migration involved in sprouting angiogenesis	2/147	12/18042	0.00412479	0.0492765	0.0407827	anxa1a/nrp1a	2
GO:0061077	chaperone-mediated protein folding	3/147	40/18042	0.00419908	0.0497201	0.0411498	dnajb1b/hsp70.2/hsp70.3	3
GO:0009952	anterior/posterior pattern specification	7/147	248/18042	0.0042586	0.0499825	0.041367	gadd45ba/gadd45bb/igf2b/tgif1/brd2a/cav1/frmd8	7
GO:0043086	negative regulation of catalytic activity	6/147	189/18042	0.00456143	0.0526697	0.043591	serpinh1b/mcl1a/anxa1a/serpine1/timp2a/cav1	6
GO:0051093	negative regulation of developmental process	6/147	190/18042	0.00467926	0.0526697	0.043591	klf2a/id1/anxa1a/nfkbiaa/serpine1/thbs1b	6
GO:0045893	positive regulation of transcription, DNA-templated	10/147	463/18042	0.00469248	0.0526697	0.043591	egr1/ddit3/igf2b/mycb/brd4/gata5/brdt/xbp1/sox4a/maff	10
GO:1902680	positive regulation of RNA biosynthetic process	10/147	463/18042	0.00469248	0.0526697	0.043591	egr1/ddit3/igf2b/mycb/brd4/gata5/brdt/xbp1/sox4a/maff	10
GO:1903508	positive regulation of nucleic acid-templated transcription	10/147	463/18042	0.00469248	0.0526697	0.043591	egr1/ddit3/igf2b/mycb/brd4/gata5/brdt/xbp1/sox4a/maff	10
GO:0060218	hematopoietic stem cell differentiation	4/147	83/18042	0.00472439	0.0526697	0.043591	tgfbr2b/fosab/fgfr4/myca	4
GO:0043010	camera-type eye development	10/147	464/18042	0.00476311	0.0526697	0.043591	egr1/dnajb1b/pim1/marcksl1b/id2a/hsp70.3/hsp70.1/marcksl1a/sox4a/ccnd1	10
GO:0022409	positive regulation of cell-cell adhesion	3/147	42/18042	0.00482165	0.0528801	0.0437651	igf2b/anxa1a/b2ml	3
GO:0045934	negative regulation of nucleobase-containing compound metabolic process	9/147	392/18042	0.00488517	0.0531411	0.0439811	dnajb1b/ddit3/skila/id2a/id3/mycb/id1/smad9/ccnd1	9
GO:0048732	gland development	7/147	256/18042	0.00505522	0.0545475	0.0451451	klf6a/id2a/anxa1a/aplnra/gata5/nrp1a/xbp1	7
GO:0043408	regulation of MAPK cascade	6/147	194/18042	0.00517312	0.0553731	0.0458284	dusp1/dusp5/igf2b/fgfr4/dusp2/cnn2	6
GO:0000082	G1/S transition of mitotic cell cycle	3/147	44/18042	0.0054971	0.058362	0.0483021	anxa1a/plk3/ccnd1	3
GO:0001938	positive regulation of endothelial cell proliferation	2/147	14/18042	0.00562683	0.058362	0.0483021	igf2b/aplnra	2
GO:0045661	regulation of myoblast differentiation	2/147	14/18042	0.00562683	0.058362	0.0483021	fosl2/boc	2
GO:0061026	cardiac muscle tissue regeneration	2/147	14/18042	0.00562683	0.058362	0.0483021	fosab/cav1	2
GO:0034620	cellular response to unfolded protein	3/147	45/18042	0.00585502	0.0599286	0.0495987	hsp70.2/hsp70.3/xbp1	3
GO:0030162	regulation of proteolysis	6/147	200/18042	0.00598425	0.0599286	0.0495987	serpinh1b/mcl1a/trib3/serpine1/timp2a/chac1	6
GO:0019220	regulation of phosphate metabolic process	9/147	405/18042	0.00601574	0.0599286	0.0495987	pik3r1/igf2b/fgfr4/trib3/brd4/ppp1r15a/aplnra/cav1/ccnd1	9
GO:0051174	regulation of phosphorus metabolic process	9/147	405/18042	0.00601574	0.0599286	0.0495987	pik3r1/igf2b/fgfr4/trib3/brd4/ppp1r15a/aplnra/cav1/ccnd1	9
GO:0007623	circadian rhythm	4/147	89/18042	0.00604661	0.0599286	0.0495987	egr1/id2a/id3/id1	4
GO:0045765	regulation of angiogenesis	4/147	89/18042	0.00604661	0.0599286	0.0495987	serpine1/aplnra/nrp1a/thbs1b	4
GO:0044843	cell cycle G1/S phase transition	3/147	46/18042	0.00622659	0.0608115	0.0503294	anxa1a/plk3/ccnd1	3
GO:0048545	response to steroid hormone	3/147	46/18042	0.00622659	0.0608115	0.0503294	anxa1a/pgrmc1/cnn2	3
GO:0010466	negative regulation of peptidase activity	4/147	90/18042	0.00628853	0.0609714	0.0504617	serpinh1b/mcl1a/serpine1/timp2a	4
GO:0070365	hepatocyte differentiation	2/147	15/18042	0.00645797	0.0621637	0.0514485	id2a/anxa1a	2
GO:0052548	regulation of endopeptidase activity	4/147	93/18042	0.00705265	0.0674032	0.0557849	serpinh1b/mcl1a/serpine1/timp2a	4
GO:0001959	regulation of cytokine-mediated signaling pathway	2/147	16/18042	0.00734131	0.0677426	0.0560658	cpne1/cav1	2
GO:0002574	thrombocyte differentiation	2/147	16/18042	0.00734131	0.0677426	0.0560658	brd2a/brd4	2
GO:0010595	positive regulation of endothelial cell migration	2/147	16/18042	0.00734131	0.0677426	0.0560658	anxa1a/nrp1a	2
GO:0045445	myoblast differentiation	2/147	16/18042	0.00734131	0.0677426	0.0560658	fosl2/boc	2
GO:0060759	regulation of response to cytokine stimulus	2/147	16/18042	0.00734131	0.0677426	0.0560658	cpne1/cav1	2
GO:0045787	positive regulation of cell cycle	3/147	49/18042	0.00742449	0.0680409	0.0563126	mdka/anxa1a/ccnd1	3
GO:0030099	myeloid cell differentiation	6/147	211/18042	0.00770671	0.0701468	0.0580555	klf6a/sparc/brd2a/brd4/smad9/gata5	6
GO:0010564	regulation of cell cycle process	6/147	213/18042	0.00805463	0.0728182	0.0602665	id2a/mcl1a/anxa1a/plk3/pgrmc1/ccnd1	6
GO:0010948	negative regulation of cell cycle process	4/147	97/18042	0.00816356	0.0733077	0.0606716	id2a/mcl1a/plk3/ccnd1	4
GO:0043542	endothelial cell migration	3/147	51/18042	0.00829358	0.0739788	0.061227	anxa1a/nrp1a/cnn2	3
GO:0007093	mitotic cell cycle checkpoint signaling	3/147	52/18042	0.0087496	0.0766041	0.0633998	id2a/plk3/ccnd1	3
GO:0022407	regulation of cell-cell adhesion	4/147	99/18042	0.00875966	0.0766041	0.0633998	igf2b/anxa1a/nrarpa/b2ml	4
GO:0048565	digestive tract development	4/147	99/18042	0.00875966	0.0766041	0.0633998	klf6a/sdc2/gata5/furina	4
GO:0038092	nodal signaling pathway	2/147	18/18042	0.00926105	0.0794313	0.0657397	smad3a/aplnra	2
GO:0042102	positive regulation of T cell proliferation	2/147	18/18042	0.00926105	0.0794313	0.0657397	igf2b/anxa1a	2
GO:0055008	cardiac muscle tissue morphogenesis	2/147	18/18042	0.00926105	0.0794313	0.0657397	klf2a/fermt2	2
GO:0009628	response to abiotic stimulus	8/147	360/18042	0.00942333	0.0803084	0.0664656	col1a2/pim1/ddit3/cdkn1a/anxa1a/hsp70.1/nrp1a/sdcbp2	8
GO:0009611	response to wounding	5/147	159/18042	0.00979156	0.0829184	0.0686258	sdc4/f3b/anxa1a/serpine1/nrp1a	5
GO:0042325	regulation of phosphorylation	8/147	363/18042	0.00987539	0.0831023	0.0687779	pik3r1/igf2b/fgfr4/trib3/brd4/aplnra/cav1/ccnd1	8
GO:0002042	cell migration involved in sprouting angiogenesis	2/147	19/18042	0.0102957	0.0860977	0.071257	anxa1a/nrp1a	2
GO:0045785	positive regulation of cell adhesion	3/147	56/18042	0.010719	0.0880066	0.0728368	igf2b/anxa1a/b2ml	3
GO:0000165	MAPK cascade	6/147	227/18042	0.0108139	0.0880066	0.0728368	dusp1/dusp5/igf2b/fgfr4/dusp2/cnn2	6
GO:0030334	regulation of cell migration	6/147	227/18042	0.0108139	0.0880066	0.0728368	klf6a/anxa1a/lama5/nrp1a/lama4/cnn2	6
GO:0001756	somitogenesis	4/147	106/18042	0.0110679	0.0880066	0.0728368	gadd45ba/gadd45bb/igf2b/cav1	4
GO:1903037	regulation of leukocyte cell-cell adhesion	3/147	57/18042	0.0112481	0.0880066	0.0728368	igf2b/anxa1a/b2ml	3
GO:0010634	positive regulation of epithelial cell migration	2/147	20/18042	0.011379	0.0880066	0.0728368	anxa1a/nrp1a	2
GO:0032946	positive regulation of mononuclear cell proliferation	2/147	20/18042	0.011379	0.0880066	0.0728368	igf2b/anxa1a	2
GO:0038084	vascular endothelial growth factor signaling pathway	2/147	20/18042	0.011379	0.0880066	0.0728368	cd63/nrp1a	2
GO:0048538	thymus development	2/147	20/18042	0.011379	0.0880066	0.0728368	gata5/nrp1a	2
GO:0050671	positive regulation of lymphocyte proliferation	2/147	20/18042	0.011379	0.0880066	0.0728368	igf2b/anxa1a	2
GO:0070665	positive regulation of leukocyte proliferation	2/147	20/18042	0.011379	0.0880066	0.0728368	igf2b/anxa1a	2
GO:0072089	stem cell proliferation	2/147	20/18042	0.011379	0.0880066	0.0728368	klf6a/tgif1	2
GO:1901992	positive regulation of mitotic cell cycle phase transition	2/147	20/18042	0.011379	0.0880066	0.0728368	anxa1a/ccnd1	2
GO:0001775	cell activation	6/147	231/18042	0.011712	0.0896513	0.0741981	igf2b/anxa1a/gata5/nrp1a/b2ml/jak1	6
GO:0051248	negative regulation of protein metabolic process	7/147	301/18042	0.0117824	0.0896513	0.0741981	serpinh1b/mcl1a/serpine1/timp2a/cav1/chac1/itm2ba	7
GO:0007498	mesoderm development	4/147	108/18042	0.0117927	0.0896513	0.0741981	klf2a/lpar1/smad3a/furina	4
GO:0033334	fin morphogenesis	3/147	59/18042	0.0123509	0.0933646	0.0772713	col1a1a/lama5/furina	3
GO:0070654	sensory epithelium regeneration	2/147	21/18042	0.0125102	0.093512	0.0773933	mdka/tgif1	2
GO:1990399	epithelium regeneration	2/147	21/18042	0.0125102	0.093512	0.0773933	mdka/tgif1	2
GO:0035967	cellular response to topologically incorrect protein	3/147	60/18042	0.0129248	0.0960741	0.0795137	hsp70.2/hsp70.3/xbp1	3
GO:0031399	regulation of protein modification process	8/147	383/18042	0.0133132	0.098415	0.0814512	jdp2b/igf2b/trib3/brd4/ppp1r15a/aplnra/cav1/ccnd1	8
GO:0051338	regulation of transferase activity	6/147	239/18042	0.013664	0.0990002	0.0819355	pik3r1/igf2b/fgfr4/trib3/cav1/ccnd1	6
GO:0050679	positive regulation of epithelial cell proliferation	2/147	22/18042	0.0136884	0.0990002	0.0819355	igf2b/aplnra	2
GO:0060415	muscle tissue morphogenesis	2/147	22/18042	0.0136884	0.0990002	0.0819355	klf2a/fermt2	2
GO:0061041	regulation of wound healing	2/147	22/18042	0.0136884	0.0990002	0.0819355	anxa1a/serpine1	2
GO:0007159	leukocyte cell-cell adhesion	3/147	62/18042	0.0141176	0.101013	0.083601	igf2b/anxa1a/b2ml	3
GO:0035107	appendage morphogenesis	3/147	62/18042	0.0141176	0.101013	0.083601	col1a1a/lama5/furina	3
GO:0015909	long-chain fatty acid transport	2/147	23/18042	0.0149127	0.104467	0.0864601	anxa1a/abcd3b	2
GO:0045995	regulation of embryonic development	2/147	23/18042	0.0149127	0.104467	0.0864601	lama5/lama4	2
GO:0048644	muscle organ morphogenesis	2/147	23/18042	0.0149127	0.104467	0.0864601	klf2a/fermt2	2
GO:1901989	positive regulation of cell cycle phase transition	2/147	23/18042	0.0149127	0.104467	0.0864601	anxa1a/ccnd1	2
GO:0042110	T cell activation	4/147	116/18042	0.0149942	0.104491	0.0864799	igf2b/anxa1a/b2ml/jak1	4
GO:2000145	regulation of cell motility	6/147	245/18042	0.01527	0.105862	0.0876142	klf6a/anxa1a/lama5/nrp1a/lama4/cnn2	6
GO:0001667	ameboidal-type cell migration	6/147	248/18042	0.0161203	0.111036	0.091897	ctnnd1/anxa1a/aplnra/nrarpa/nrp1a/cnn2	6
GO:0044773	mitotic DNA damage checkpoint signaling	2/147	24/18042	0.0161824	0.111036	0.091897	id2a/ccnd1	2
GO:0045596	negative regulation of cell differentiation	4/147	119/18042	0.0163229	0.111429	0.0922219	klf2a/id1/anxa1a/nfkbiaa	4
GO:0032101	regulation of response to external stimulus	5/147	183/18042	0.0171027	0.116159	0.0961369	brd4/anxa1a/serpine1/nrp1a/cav1	5
GO:0010631	epithelial cell migration	3/147	67/18042	0.0173652	0.117347	0.0971197	anxa1a/nrp1a/cnn2	3
GO:0019216	regulation of lipid metabolic process	3/147	68/18042	0.0180606	0.12016	0.0994482	ddit3/fgfr4/anxa1a	3
GO:1903131	mononuclear cell differentiation	3/147	68/18042	0.0180606	0.12016	0.0994482	anxa1a/gata5/jak1	3
GO:0035282	segmentation	4/147	123/18042	0.0182063	0.12016	0.0994482	gadd45ba/gadd45bb/igf2b/cav1	4
GO:0048511	rhythmic process	4/147	123/18042	0.0182063	0.12016	0.0994482	egr1/id2a/id3/id1	4
GO:0060562	epithelial tube morphogenesis	6/147	255/18042	0.0182306	0.12016	0.0994482	sparc/mdka/trib3/nrarpa/gata5/furina	6
GO:1901987	regulation of cell cycle phase transition	4/147	124/18042	0.0186973	0.122517	0.101398	id2a/anxa1a/plk3/ccnd1	4
GO:0000075	cell cycle checkpoint signaling	3/147	69/18042	0.0187712	0.122517	0.101398	id2a/plk3/ccnd1	3
GO:0040012	regulation of locomotion	6/147	258/18042	0.0191905	0.124043	0.102661	klf6a/anxa1a/lama5/nrp1a/lama4/cnn2	6
GO:0051270	regulation of cellular component movement	6/147	258/18042	0.0191905	0.124043	0.102661	klf6a/anxa1a/lama5/nrp1a/lama4/cnn2	6
GO:0050863	regulation of T cell activation	3/147	70/18042	0.0194972	0.12542	0.103801	igf2b/anxa1a/b2ml	3
GO:0035051	cardiocyte differentiation	3/147	71/18042	0.0202386	0.12784	0.105804	fosl2/klf2a/gata5	3
GO:0090132	epithelium migration	3/147	71/18042	0.0202386	0.12784	0.105804	anxa1a/nrp1a/cnn2	3
GO:0015908	fatty acid transport	2/147	27/18042	0.0202556	0.12784	0.105804	anxa1a/abcd3b	2
GO:0044774	mitotic DNA integrity checkpoint signaling	2/147	27/18042	0.0202556	0.12784	0.105804	id2a/ccnd1	2
GO:0030903	notochord development	3/147	72/18042	0.0209954	0.131886	0.109153	igf2b/cav1/lama4	3
GO:0006457	protein folding	4/147	129/18042	0.0212756	0.13257	0.109719	dnajb1b/hsp70.2/hsp70.3/ppib	4
GO:0010565	regulation of cellular ketone metabolic process	2/147	28/18042	0.0216987	0.13257	0.109719	fgfr4/anxa1a	2
GO:0017015	regulation of transforming growth factor beta receptor signaling pathway	2/147	28/18042	0.0216987	0.13257	0.109719	skila/tgif1	2
GO:0030199	collagen fibril organization	2/147	28/18042	0.0216987	0.13257	0.109719	serpinh1b/col5a1	2
GO:0060973	cell migration involved in heart development	2/147	28/18042	0.0216987	0.13257	0.109719	sdc2/gata5	2
GO:1903844	regulation of cellular response to transforming growth factor beta stimulus	2/147	28/18042	0.0216987	0.13257	0.109719	skila/tgif1	2
GO:0007517	muscle organ development	5/147	195/18042	0.0218392	0.132822	0.109927	klf2a/cdkn1a/fermt2/lama4/sox6	5
GO:0022603	regulation of anatomical structure morphogenesis	7/147	342/18042	0.0221362	0.134019	0.110918	klf2a/anxa1a/serpine1/aplnra/nrp1a/thbs1b/fermt2	7
GO:0008286	insulin receptor signaling pathway	2/147	29/18042	0.0231832	0.137863	0.114099	pik3r1/igf2b	2
GO:0032924	activin receptor signaling pathway	2/147	29/18042	0.0231832	0.137863	0.114099	smad3a/aplnra	2
GO:0048333	mesodermal cell differentiation	2/147	29/18042	0.0231832	0.137863	0.114099	klf2a/lpar1	2
GO:0060972	left/right pattern formation	2/147	29/18042	0.0231832	0.137863	0.114099	gata5/furina	2
GO:0001666	response to hypoxia	3/147	75/18042	0.023358	0.138287	0.114451	ddit3/nrp1a/sdcbp2	3
GO:0052547	regulation of peptidase activity	4/147	133/18042	0.0234878	0.138444	0.11458	serpinh1b/mcl1a/serpine1/timp2a	4
GO:0036293	response to decreased oxygen levels	3/147	76/18042	0.0241763	0.141876	0.117421	ddit3/nrp1a/sdcbp2	3
GO:0070482	response to oxygen levels	3/147	77/18042	0.0250099	0.146128	0.12094	ddit3/nrp1a/sdcbp2	3
GO:0030509	BMP signaling pathway	4/147	137/18042	0.0258349	0.148996	0.123314	skila/id2a/smad3a/smad6b	4
GO:0071772	response to BMP	4/147	137/18042	0.0258349	0.148996	0.123314	skila/id2a/smad3a/smad6b	4
GO:0071773	cellular response to BMP stimulus	4/147	137/18042	0.0258349	0.148996	0.123314	skila/id2a/smad3a/smad6b	4
GO:0001932	regulation of protein phosphorylation	6/147	277/18042	0.0260797	0.149763	0.123948	igf2b/trib3/brd4/aplnra/cav1/ccnd1	6
GO:0008277	regulation of G protein-coupled receptor signaling pathway	2/147	31/18042	0.0262734	0.15023	0.124335	aplnra/ramp2	2
GO:0090130	tissue migration	3/147	79/18042	0.0267234	0.152153	0.125926	anxa1a/nrp1a/cnn2	3
GO:0045321	leukocyte activation	5/147	206/18042	0.026867	0.152322	0.126066	igf2b/anxa1a/gata5/b2ml/jak1	5
GO:0051251	positive regulation of lymphocyte activation	3/147	80/18042	0.0276032	0.153499	0.12704	igf2b/anxa1a/b2ml	3
GO:0030900	forebrain development	4/147	140/18042	0.0276847	0.153499	0.12704	csrnp1b/igf2b/tgif1/daam1a	4
GO:0055123	digestive system development	4/147	140/18042	0.0276847	0.153499	0.12704	klf6a/sdc2/gata5/furina	4
GO:0016525	negative regulation of angiogenesis	2/147	32/18042	0.0278776	0.153499	0.12704	serpine1/thbs1b	2
GO:0071216	cellular response to biotic stimulus	2/147	32/18042	0.0278776	0.153499	0.12704	ddit3/cxcl18b	2
GO:2000181	negative regulation of blood vessel morphogenesis	2/147	32/18042	0.0278776	0.153499	0.12704	serpine1/thbs1b	2
GO:2001242	regulation of intrinsic apoptotic signaling pathway	2/147	32/18042	0.0278776	0.153499	0.12704	ddit3/mcl1a	2
GO:1901988	negative regulation of cell cycle phase transition	3/147	82/18042	0.0294086	0.160561	0.132885	id2a/plk3/ccnd1	3
GO:0010212	response to ionizing radiation	2/147	33/18042	0.0295202	0.160561	0.132885	cdkn1a/anxa1a	2
GO:1901343	negative regulation of vasculature development	2/147	33/18042	0.0295202	0.160561	0.132885	serpine1/thbs1b	2
GO:0002696	positive regulation of leukocyte activation	3/147	83/18042	0.0303343	0.163001	0.134904	igf2b/anxa1a/b2ml	3
GO:0031347	regulation of defense response	3/147	83/18042	0.0303343	0.163001	0.134904	brd4/anxa1a/cav1	3
GO:0050867	positive regulation of cell activation	3/147	83/18042	0.0303343	0.163001	0.134904	igf2b/anxa1a/b2ml	3
GO:2000736	regulation of stem cell differentiation	2/147	34/18042	0.0312005	0.166985	0.138202	fosl2/fgfr4	2
GO:0019221	cytokine-mediated signaling pathway	4/147	146/18042	0.0316165	0.168537	0.139487	f3b/cpne1/cav1/cxcl18b	4
GO:0043549	regulation of kinase activity	5/147	216/18042	0.0320317	0.170073	0.140757	pik3r1/fgfr4/trib3/cav1/ccnd1	5
GO:0032269	negative regulation of cellular protein metabolic process	6/147	293/18042	0.0330249	0.174216	0.144186	serpinh1b/mcl1a/serpine1/timp2a/cav1/chac1	6
GO:0016485	protein processing	3/147	86/18042	0.0332026	0.174216	0.144186	serpine1/furina/chac1	3
GO:0043434	response to peptide hormone	3/147	86/18042	0.0332026	0.174216	0.144186	pik3r1/igf2b/anxa1a	3
GO:1901652	response to peptide	3/147	87/18042	0.0341891	0.177996	0.147315	pik3r1/igf2b/anxa1a	3
GO:1901990	regulation of mitotic cell cycle phase transition	3/147	87/18042	0.0341891	0.177996	0.147315	anxa1a/plk3/ccnd1	3
GO:0033993	response to lipid	4/147	150/18042	0.0344111	0.178424	0.147669	anxa1a/cxcl18b/pgrmc1/cnn2	4
GO:1901532	regulation of hematopoietic progenitor cell differentiation	2/147	36/18042	0.0346714	0.178424	0.147669	fgfr4/nfkbiaa	2
GO:1903034	regulation of response to wounding	2/147	36/18042	0.0346714	0.178424	0.147669	anxa1a/serpine1	2
GO:0071695	anatomical structure maturation	3/147	88/18042	0.0351907	0.180403	0.149307	col1a1a/klf6a/pgrmc1	3
GO:0042129	regulation of T cell proliferation	2/147	37/18042	0.0364605	0.185488	0.153515	igf2b/anxa1a	2
GO:0060028	convergent extension involved in axis elongation	2/147	37/18042	0.0364605	0.185488	0.153515	dcn/akap12b	2
GO:0071345	cellular response to cytokine stimulus	4/147	153/18042	0.0365986	0.185488	0.153515	f3b/cpne1/cav1/cxcl18b	4
GO:0061053	somite development	4/147	155/18042	0.0381006	0.192372	0.159213	gadd45ba/gadd45bb/igf2b/cav1	4
GO:0000077	DNA damage checkpoint signaling	2/147	38/18042	0.0382845	0.192574	0.15938	id2a/ccnd1	2
GO:0060485	mesenchyme development	5/147	229/18042	0.0396191	0.198541	0.164318	mych/klf2a/nrarpa/nrp1a/furina	5
GO:0042098	T cell proliferation	2/147	39/18042	0.0401427	0.200414	0.165869	igf2b/anxa1a	2
GO:0008589	regulation of smoothened signaling pathway	2/147	40/18042	0.0420345	0.209079	0.17304	boc/sox4a	2
GO:0060026	convergent extension	4/147	161/18042	0.0428166	0.21218	0.175607	ier2a/dcn/gata5/akap12b	4
GO:0032944	regulation of mononuclear cell proliferation	2/147	41/18042	0.0439592	0.215448	0.178311	igf2b/anxa1a	2
GO:0050670	regulation of lymphocyte proliferation	2/147	41/18042	0.0439592	0.215448	0.178311	igf2b/anxa1a	2
GO:0070663	regulation of leukocyte proliferation	2/147	41/18042	0.0439592	0.215448	0.178311	igf2b/anxa1a	2
GO:0090287	regulation of cellular response to growth factor stimulus	4/147	163/18042	0.0444587	0.217101	0.179679	cd63/skila/tgif1/nrp1a	4
GO:0031570	DNA integrity checkpoint signaling	2/147	42/18042	0.045916	0.222081	0.1838	id2a/ccnd1	2
GO:0009410	response to xenobiotic stimulus	3/147	98/18042	0.0460276	0.222081	0.1838	anxa1a/hsp70.1/cyp2ad3	3
GO:0021700	developmental maturation	3/147	98/18042	0.0460276	0.222081	0.1838	col1a1a/klf6a/pgrmc1	3
GO:1901701	cellular response to oxygen-containing compound	5/147	239/18042	0.0461423	0.222081	0.1838	pik3r1/igf2b/entpd1/anxa1a/cxcl18b	5
GO:0003007	heart morphogenesis	5/147	241/18042	0.0475194	0.227889	0.188607	klf2a/trib3/gata5/furina/fermt2	5
GO:0030217	T cell differentiation	2/147	43/18042	0.0479045	0.2281	0.188783	anxa1a/jak1	2
GO:0035265	organ growth	2/147	43/18042	0.0479045	0.2281	0.188783	klf6a/cav1	2
GO:1902533	positive regulation of intracellular signal transduction	5/147	243/18042	0.0489207	0.232113	0.192104	ddit3/igf2b/fgfr4/brd4/akap12b	5
GO:0032943	mononuclear cell proliferation	2/147	44/18042	0.0499239	0.23356	0.193301	igf2b/anxa1a	2
GO:0046651	lymphocyte proliferation	2/147	44/18042	0.0499239	0.23356	0.193301	igf2b/anxa1a	2
GO:0070661	leukocyte proliferation	2/147	44/18042	0.0499239	0.23356	0.193301	igf2b/anxa1a	2
GO:0090068	positive regulation of cell cycle process	2/147	44/18042	0.0499239	0.23356	0.193301	anxa1a/ccnd1	2
GO:0044770	cell cycle phase transition	4/147	170/18042	0.0504814	0.235345	0.194779	id2a/anxa1a/plk3/ccnd1	4
GO:0033333	fin development	3/147	102/18042	0.0507726	0.235881	0.195222	col1a1a/lama5/furina	3
GO:0031290	retinal ganglion cell axon guidance	2/147	45/18042	0.0519736	0.240625	0.199149	boc/nrp1a	2
GO:0080134	regulation of response to stress	5/147	248/18042	0.0525303	0.242364	0.200588	dusp1/brd4/anxa1a/serpine1/cav1	5
GO:0007169	transmembrane receptor protein tyrosine kinase signaling pathway	6/147	329/18042	0.0527566	0.242572	0.20076	cd63/pik3r1/igf2b/fgfr4/igfbp5b/nrp1a	6
GO:0007266	Rho protein signal transduction	3/147	104/18042	0.053231	0.243915	0.201871	cdc42l/dlc1/akap12b	3
GO:0006470	protein dephosphorylation	4/147	174/18042	0.0541145	0.247117	0.204521	dusp1/dusp5/dusp2/ppp1r15a	4
GO:0007015	actin filament organization	6/147	332/18042	0.0546669	0.24879	0.205906	sdc4/marcksl1b/sptbn1/tpm3/myo1ca/marcksl1a	6
GO:0050730	regulation of peptidyl-tyrosine phosphorylation	2/147	47/18042	0.0561615	0.254726	0.210819	igf2b/cav1	2
GO:0046649	lymphocyte activation	4/147	178/18042	0.0578863	0.260781	0.21583	igf2b/anxa1a/b2ml/jak1	4
GO:0051241	negative regulation of multicellular organismal process	4/147	178/18042	0.0578863	0.260781	0.21583	id1/anxa1a/serpine1/thbs1b	4
GO:0003407	neural retina development	3/147	108/18042	0.0583167	0.261838	0.216705	marcksl1b/marcksl1a/ccnd1	3
GO:0031589	cell-substrate adhesion	3/147	109/18042	0.0596229	0.266807	0.220818	nid1b/fermt2/lama4	3
GO:0060395	SMAD protein signal transduction	2/147	49/18042	0.0604633	0.269666	0.223184	smad3a/smad6b	2
GO:0048736	appendage development	3/147	110/18042	0.0609427	0.270287	0.223697	col1a1a/lama5/furina	3
GO:0042692	muscle cell differentiation	5/147	259/18042	0.0610064	0.270287	0.223697	igf2b/tpm3/gata5/akap12b/sox6	5
GO:0042981	regulation of apoptotic process	7/147	429/18042	0.061836	0.273058	0.225991	pim1/ddit3/gadd45ba/mcl1a/brd2a/anxa1a/angptl4	7
GO:0001707	mesoderm formation	2/147	50/18042	0.0626555	0.273964	0.226741	klf2a/lpar1	2
GO:0050727	regulation of inflammatory response	2/147	50/18042	0.0626555	0.273964	0.226741	brd4/anxa1a	2
GO:1901991	negative regulation of mitotic cell cycle phase transition	2/147	50/18042	0.0626555	0.273964	0.226741	plk3/ccnd1	2
GO:0048562	embryonic organ morphogenesis	7/147	433/18042	0.0643147	0.280303	0.231987	egr1/sparc/trib3/gata5/furina/mfap2/sox4a	7
GO:0003401	axis elongation	2/147	51/18042	0.0648743	0.280912	0.232491	dcn/akap12b	2
GO:0046854	phosphatidylinositol phosphate biosynthetic process	2/147	51/18042	0.0648743	0.280912	0.232491	pik3r1/ip6k2b	2
GO:0043067	regulation of programmed cell death	7/147	436/18042	0.066213	0.285488	0.236278	pim1/ddit3/gadd45ba/mcl1a/brd2a/anxa1a/angptl4	7
GO:0051249	regulation of lymphocyte activation	3/147	114/18042	0.0663579	0.285488	0.236278	igf2b/anxa1a/b2ml	3
GO:0032869	cellular response to insulin stimulus	2/147	52/18042	0.0671193	0.286919	0.237463	pik3r1/igf2b	2
GO:0042770	signal transduction in response to DNA damage	2/147	52/18042	0.0671193	0.286919	0.237463	id2a/ccnd1	2
GO:0032870	cellular response to hormone stimulus	4/147	188/18042	0.0679153	0.289397	0.239514	pik3r1/igf2b/anxa1a/ramp2	4
GO:0034976	response to endoplasmic reticulum stress	3/147	116/18042	0.0691456	0.293704	0.243078	ddit3/ppp1r15a/xbp1	3
GO:1901700	response to oxygen-containing compound	6/147	354/18042	0.0699499	0.29618	0.245127	pik3r1/igf2b/entpd1/anxa1a/cxcl18b/pgrmc1	6
GO:0043122	regulation of I-kappaB kinase/NF-kappaB signaling	2/147	54/18042	0.0716854	0.299735	0.248069	brd4/cpne1	2
GO:0045664	regulation of neuron differentiation	2/147	54/18042	0.0716854	0.299735	0.248069	id2a/id1	2
GO:0048048	embryonic eye morphogenesis	2/147	54/18042	0.0716854	0.299735	0.248069	mfap2/sox4a	2
GO:2001233	regulation of apoptotic signaling pathway	2/147	54/18042	0.0716854	0.299735	0.248069	ddit3/mcl1a	2
GO:0031330	negative regulation of cellular catabolic process	2/147	55/18042	0.0740055	0.299948	0.248246	dap1b/timp2a	2
GO:0002521	leukocyte differentiation	3/147	120/18042	0.0748777	0.299948	0.248246	anxa1a/gata5/jak1	3
GO:0060041	retina development in camera-type eye	5/147	276/18042	0.0755467	0.299948	0.248246	egr1/marcksl1b/id2a/marcksl1a/ccnd1	5
GO:0001570	vasculogenesis	2/147	56/18042	0.0763494	0.299948	0.248246	aplnra/nrp1a	2
GO:0018108	peptidyl-tyrosine phosphorylation	2/147	56/18042	0.0763494	0.299948	0.248246	igf2b/cav1	2
GO:0051302	regulation of cell division	2/147	56/18042	0.0763494	0.299948	0.248246	mdka/plk3	2
GO:0051336	regulation of hydrolase activity	6/147	363/18042	0.0768493	0.299948	0.248246	serpinh1b/mcl1a/anxa1a/serpine1/timp2a/ppp1r15a	6
GO:0060326	cell chemotaxis	3/147	122/18042	0.0778207	0.299948	0.248246	anxa1a/nrp1a/cxcl18b	3
GO:0002294	CD4-positive, alpha-beta T cell differentiation involved in immune response	1/147	10/18042	0.0785721	0.299948	0.248246	anxa1a	1
GO:0003229	ventricular cardiac muscle tissue development	1/147	10/18042	0.0785721	0.299948	0.248246	klf2a	1
GO:0006751	glutathione catabolic process	1/147	10/18042	0.0785721	0.299948	0.248246	chac1	1
GO:0030216	keratinocyte differentiation	1/147	10/18042	0.0785721	0.299948	0.248246	anxa1a	1
GO:0031573	mitotic intra-S DNA damage checkpoint signaling	1/147	10/18042	0.0785721	0.299948	0.248246	id2a	1
GO:0031960	response to corticosteroid	1/147	10/18042	0.0785721	0.299948	0.248246	anxa1a	1
GO:0034340	response to type I interferon	1/147	10/18042	0.0785721	0.299948	0.248246	cav1	1
GO:0042093	T-helper cell differentiation	1/147	10/18042	0.0785721	0.299948	0.248246	anxa1a	1
GO:0042693	muscle cell fate commitment	1/147	10/18042	0.0785721	0.299948	0.248246	sox6	1
GO:0043567	regulation of insulin-like growth factor receptor signaling pathway	1/147	10/18042	0.0785721	0.299948	0.248246	igfbp5b	1
GO:0045920	negative regulation of exocytosis	1/147	10/18042	0.0785721	0.299948	0.248246	anxa1a	1
GO:0046626	regulation of insulin receptor signaling pathway	1/147	10/18042	0.0785721	0.299948	0.248246	igf2b	1
GO:0051384	response to glucocorticoid	1/147	10/18042	0.0785721	0.299948	0.248246	anxa1a	1
GO:0060337	type I interferon signaling pathway	1/147	10/18042	0.0785721	0.299948	0.248246	cav1	1
GO:0061383	trabecula morphogenesis	1/147	10/18042	0.0785721	0.299948	0.248246	kdm6ba	1
GO:0061384	heart trabecula morphogenesis	1/147	10/18042	0.0785721	0.299948	0.248246	kdm6ba	1
GO:0070816	phosphorylation of RNA polymerase II C-terminal domain	1/147	10/18042	0.0785721	0.299948	0.248246	brd4	1
GO:0071357	cellular response to type I interferon	1/147	10/18042	0.0785721	0.299948	0.248246	cav1	1
GO:1900746	regulation of vascular endothelial growth factor signaling pathway	1/147	10/18042	0.0785721	0.299948	0.248246	cd63	1
GO:1902107	positive regulation of leukocyte differentiation	1/147	10/18042	0.0785721	0.299948	0.248246	anxa1a	1
GO:1902547	regulation of cellular response to vascular endothelial growth factor stimulus	1/147	10/18042	0.0785721	0.299948	0.248246	cd63	1
GO:2001057	reactive nitrogen species metabolic process	1/147	10/18042	0.0785721	0.299948	0.248246	klf2a	1
GO:0032868	response to insulin	2/147	57/18042	0.0787167	0.299948	0.248246	pik3r1/igf2b	2
GO:0002694	regulation of leukocyte activation	3/147	123/18042	0.0793111	0.299948	0.248246	igf2b/anxa1a/b2ml	3
GO:0006954	inflammatory response	4/147	200/18042	0.0810573	0.299948	0.248246	brd4/anxa1a/thbs1b/cxcl18b	4
GO:0007229	integrin-mediated signaling pathway	2/147	58/18042	0.0811069	0.299948	0.248246	lama5/fermt2	2
GO:0008593	regulation of Notch signaling pathway	2/147	58/18042	0.0811069	0.299948	0.248246	id2a/chac1	2
GO:0048332	mesoderm morphogenesis	2/147	58/18042	0.0811069	0.299948	0.248246	klf2a/lpar1	2
GO:0050865	regulation of cell activation	3/147	125/18042	0.0823291	0.299948	0.248246	igf2b/anxa1a/b2ml	3
GO:0051604	protein maturation	3/147	125/18042	0.0823291	0.299948	0.248246	serpine1/furina/chac1	3
GO:0018212	peptidyl-tyrosine modification	2/147	59/18042	0.0835194	0.299948	0.248246	igf2b/cav1	2
GO:0060215	primitive hemopoiesis	2/147	59/18042	0.0835194	0.299948	0.248246	lpar1/smad3a	2
GO:0010941	regulation of cell death	7/147	464/18042	0.0855594	0.299948	0.248246	pim1/ddit3/gadd45ba/mcl1a/brd2a/anxa1a/angptl4	7
GO:0051301	cell division	5/147	287/18042	0.0858746	0.299948	0.248246	sdc4/cdc42l/mdka/plk3/ccnd1	5
GO:0001780	neutrophil homeostasis	1/147	11/18042	0.0860838	0.299948	0.248246	anxa1a	1
GO:0006901	vesicle coating	1/147	11/18042	0.0860838	0.299948	0.248246	tfg	1
GO:0009134	nucleoside diphosphate catabolic process	1/147	11/18042	0.0860838	0.299948	0.248246	entpd1	1
GO:0009996	negative regulation of cell fate specification	1/147	11/18042	0.0860838	0.299948	0.248246	klf2a	1
GO:0010002	cardioblast differentiation	1/147	11/18042	0.0860838	0.299948	0.248246	fosl2	1
GO:0010517	regulation of phospholipase activity	1/147	11/18042	0.0860838	0.299948	0.248246	anxa1a	1
GO:0010559	regulation of glycoprotein biosynthetic process	1/147	11/18042	0.0860838	0.299948	0.248246	itm2ba	1
GO:0016203	muscle attachment	1/147	11/18042	0.0860838	0.299948	0.248246	lama4	1
GO:0032309	icosanoid secretion	1/147	11/18042	0.0860838	0.299948	0.248246	anxa1a	1
GO:0043367	CD4-positive, alpha-beta T cell differentiation	1/147	11/18042	0.0860838	0.299948	0.248246	anxa1a	1
GO:0045663	positive regulation of myoblast differentiation	1/147	11/18042	0.0860838	0.299948	0.248246	boc	1
GO:0050482	arachidonic acid secretion	1/147	11/18042	0.0860838	0.299948	0.248246	anxa1a	1
GO:0055090	acylglycerol homeostasis	1/147	11/18042	0.0860838	0.299948	0.248246	angptl4	1
GO:0061074	regulation of neural retina development	1/147	11/18042	0.0860838	0.299948	0.248246	ccnd1	1
GO:0061844	antimicrobial humoral immune response mediated by antimicrobial peptide	1/147	11/18042	0.0860838	0.299948	0.248246	cxcl18b	1
GO:0070328	triglyceride homeostasis	1/147	11/18042	0.0860838	0.299948	0.248246	angptl4	1
GO:1902106	negative regulation of leukocyte differentiation	1/147	11/18042	0.0860838	0.299948	0.248246	anxa1a	1
GO:1903018	regulation of glycoprotein metabolic process	1/147	11/18042	0.0860838	0.299948	0.248246	itm2ba	1
GO:1903035	negative regulation of response to wounding	1/147	11/18042	0.0860838	0.299948	0.248246	serpine1	1
GO:1903963	arachidonate transport	1/147	11/18042	0.0860838	0.299948	0.248246	anxa1a	1
GO:2000117	negative regulation of cysteine-type endopeptidase activity	1/147	11/18042	0.0860838	0.299948	0.248246	mcl1a	1
GO:2000515	negative regulation of CD4-positive, alpha-beta T cell activation	1/147	11/18042	0.0860838	0.299948	0.248246	anxa1a	1
GO:0002262	myeloid cell homeostasis	3/147	128/18042	0.0869478	0.301389	0.249438	klf6a/sparc/anxa1a	3
GO:0007219	Notch signaling pathway	3/147	128/18042	0.0869478	0.301389	0.249438	id2a/nrarpa/chac1	3
GO:0030098	lymphocyte differentiation	2/147	61/18042	0.0884093	0.305242	0.252627	anxa1a/jak1	2
GO:0009895	negative regulation of catabolic process	2/147	62/18042	0.0908857	0.305242	0.252627	dap1b/timp2a	2
GO:0097190	apoptotic signaling pathway	3/147	132/18042	0.093273	0.305242	0.252627	ddit3/mcl1a/dap1b	3
GO:0002287	alpha-beta T cell activation involved in immune response	1/147	12/18042	0.0935346	0.305242	0.252627	anxa1a	1
GO:0002292	T cell differentiation involved in immune response	1/147	12/18042	0.0935346	0.305242	0.252627	anxa1a	1
GO:0002293	alpha-beta T cell differentiation involved in immune response	1/147	12/18042	0.0935346	0.305242	0.252627	anxa1a	1
GO:0002474	antigen processing and presentation of peptide antigen via MHC class I	1/147	12/18042	0.0935346	0.305242	0.252627	b2ml	1
GO:0002698	negative regulation of immune effector process	1/147	12/18042	0.0935346	0.305242	0.252627	anxa1a	1
GO:0007398	ectoderm development	1/147	12/18042	0.0935346	0.305242	0.252627	klf2a	1
GO:0008585	female gonad development	1/147	12/18042	0.0935346	0.305242	0.252627	pgrmc1	1
GO:0032612	interleukin-1 production	1/147	12/18042	0.0935346	0.305242	0.252627	anxa1a	1
GO:0032652	regulation of interleukin-1 production	1/147	12/18042	0.0935346	0.305242	0.252627	anxa1a	1
GO:0033077	T cell differentiation in thymus	1/147	12/18042	0.0935346	0.305242	0.252627	jak1	1
GO:0033209	tumor necrosis factor-mediated signaling pathway	1/147	12/18042	0.0935346	0.305242	0.252627	cpne1	1
GO:0035701	hematopoietic stem cell migration	1/147	12/18042	0.0935346	0.305242	0.252627	klf6a	1
GO:0042982	amyloid precursor protein metabolic process	1/147	12/18042	0.0935346	0.305242	0.252627	itm2ba	1
GO:0048385	regulation of retinoic acid receptor signaling pathway	1/147	12/18042	0.0935346	0.305242	0.252627	tgif1	1
GO:0048799	animal organ maturation	1/147	12/18042	0.0935346	0.305242	0.252627	col1a1a	1
GO:0060035	notochord cell development	1/147	12/18042	0.0935346	0.305242	0.252627	cav1	1
GO:0060191	regulation of lipase activity	1/147	12/18042	0.0935346	0.305242	0.252627	anxa1a	1
GO:1900107	regulation of nodal signaling pathway	1/147	12/18042	0.0935346	0.305242	0.252627	aplnra	1
GO:1903707	negative regulation of hemopoiesis	1/147	12/18042	0.0935346	0.305242	0.252627	anxa1a	1
GO:1903708	positive regulation of hemopoiesis	1/147	12/18042	0.0935346	0.305242	0.252627	anxa1a	1
GO:2000514	regulation of CD4-positive, alpha-beta T cell activation	1/147	12/18042	0.0935346	0.305242	0.252627	anxa1a	1
GO:0044772	mitotic cell cycle phase transition	3/147	133/18042	0.0948834	0.308891	0.255647	anxa1a/plk3/ccnd1	3
GO:0098609	cell-cell adhesion	6/147	385/18042	0.0952812	0.309433	0.256096	igf2b/ctnnd1/anxa1a/lama5/nrarpa/b2ml	6
GO:0007160	cell-matrix adhesion	2/147	64/18042	0.0958988	0.309934	0.256511	nid1b/fermt2	2
GO:0035023	regulation of Rho protein signal transduction	2/147	64/18042	0.0958988	0.309934	0.256511	dlc1/akap12b	2
GO:0016331	morphogenesis of embryonic epithelium	2/147	65/18042	0.0984347	0.314177	0.260023	mdka/sox4a	2
GO:0033339	pectoral fin development	2/147	65/18042	0.0984347	0.314177	0.260023	col1a1a/lama5	2
GO:0001516	prostaglandin biosynthetic process	1/147	13/18042	0.100925	0.314177	0.260023	anxa1a	1
GO:0019933	cAMP-mediated signaling	1/147	13/18042	0.100925	0.314177	0.260023	aplnra	1
GO:0021603	cranial nerve formation	1/147	13/18042	0.100925	0.314177	0.260023	klf6a	1
GO:0045580	regulation of T cell differentiation	1/147	13/18042	0.100925	0.314177	0.260023	anxa1a	1
GO:0046457	prostanoid biosynthetic process	1/147	13/18042	0.100925	0.314177	0.260023	anxa1a	1
GO:0046545	development of primary female sexual characteristics	1/147	13/18042	0.100925	0.314177	0.260023	pgrmc1	1
GO:0046688	response to copper ion	1/147	13/18042	0.100925	0.314177	0.260023	entpd1	1
GO:0046849	bone remodeling	1/147	13/18042	0.100925	0.314177	0.260023	col1a1a	1
GO:0051928	positive regulation of calcium ion transport	1/147	13/18042	0.100925	0.314177	0.260023	aplnra	1
GO:0070059	intrinsic apoptotic signaling pathway in response to endoplasmic reticulum stress	1/147	13/18042	0.100925	0.314177	0.260023	ddit3	1
GO:0071715	icosanoid transport	1/147	13/18042	0.100925	0.314177	0.260023	anxa1a	1
GO:0071907	determination of digestive tract left/right asymmetry	1/147	13/18042	0.100925	0.314177	0.260023	furina	1
GO:0090303	positive regulation of wound healing	1/147	13/18042	0.100925	0.314177	0.260023	anxa1a	1
GO:0014031	mesenchymal cell development	3/147	137/18042	0.101438	0.314177	0.260023	mych/nrarpa/nrp1a	3
GO:0014032	neural crest cell development	3/147	137/18042	0.101438	0.314177	0.260023	mych/nrarpa/nrp1a	3
GO:0048864	stem cell development	3/147	137/18042	0.101438	0.314177	0.260023	mych/nrarpa/nrp1a	3
GO:0072175	epithelial tube formation	2/147	67/18042	0.103562	0.317645	0.262892	sparc/mdka	2
GO:0007249	I-kappaB kinase/NF-kappaB signaling	2/147	68/18042	0.106153	0.317645	0.262892	brd4/cpne1	2
GO:0031032	actomyosin structure organization	3/147	140/18042	0.106471	0.317645	0.262892	sdc4/tpm3/cnn2	3
GO:0045859	regulation of protein kinase activity	3/147	141/18042	0.10817	0.317645	0.262892	trib3/cav1/ccnd1	3
GO:0003260	cardioblast migration	1/147	14/18042	0.108256	0.317645	0.262892	gata5	1
GO:0006984	ER-nucleus signaling pathway	1/147	14/18042	0.108256	0.317645	0.262892	ddit3	1
GO:0010454	negative regulation of cell fate commitment	1/147	14/18042	0.108256	0.317645	0.262892	klf2a	1
GO:0032330	regulation of chondrocyte differentiation	1/147	14/18042	0.108256	0.317645	0.262892	sox6	1
GO:0032958	inositol phosphate biosynthetic process	1/147	14/18042	0.108256	0.317645	0.262892	ip6k2b	1
GO:0033555	multicellular organismal response to stress	1/147	14/18042	0.108256	0.317645	0.262892	fosab	1
GO:0035141	medial fin morphogenesis	1/147	14/18042	0.108256	0.317645	0.262892	lama5	1
GO:0035435	phosphate ion transmembrane transport	1/147	14/18042	0.108256	0.317645	0.262892	slc20a1b	1
GO:0035914	skeletal muscle cell differentiation	1/147	14/18042	0.108256	0.317645	0.262892	cdkn1a	1
GO:0043666	regulation of phosphoprotein phosphatase activity	1/147	14/18042	0.108256	0.317645	0.262892	ppp1r15a	1
GO:0044273	sulfur compound catabolic process	1/147	14/18042	0.108256	0.317645	0.262892	chac1	1
GO:0046632	alpha-beta T cell differentiation	1/147	14/18042	0.108256	0.317645	0.262892	anxa1a	1
GO:0046889	positive regulation of lipid biosynthetic process	1/147	14/18042	0.108256	0.317645	0.262892	anxa1a	1
GO:0048199	vesicle targeting, to, from or within Golgi	1/147	14/18042	0.108256	0.317645	0.262892	tfg	1
GO:0060975	cardioblast migration to the midline involved in heart field formation	1/147	14/18042	0.108256	0.317645	0.262892	gata5	1
GO:0070076	histone lysine demethylation	1/147	14/18042	0.108256	0.317645	0.262892	kdm6ba	1
GO:0070831	basement membrane assembly	1/147	14/18042	0.108256	0.317645	0.262892	lama4	1
GO:0071425	hematopoietic stem cell proliferation	1/147	14/18042	0.108256	0.317645	0.262892	klf6a	1
GO:0097306	cellular response to alcohol	1/147	14/18042	0.108256	0.317645	0.262892	entpd1	1
GO:2001235	positive regulation of apoptotic signaling pathway	1/147	14/18042	0.108256	0.317645	0.262892	ddit3	1
GO:0048469	cell maturation	2/147	70/18042	0.111387	0.326118	0.269905	klf6a/pgrmc1	2
GO:0060538	skeletal muscle organ development	3/147	144/18042	0.11333	0.327001	0.270636	cdkn1a/lama4/sox6	3
GO:0010506	regulation of autophagy	2/147	71/18042	0.114029	0.327001	0.270636	dcn/dap1b	2
GO:0061515	myeloid cell development	2/147	71/18042	0.114029	0.327001	0.270636	klf6a/smad9	2
GO:0001556	oocyte maturation	1/147	15/18042	0.115527	0.327001	0.270636	pgrmc1	1
GO:0002819	regulation of adaptive immune response	1/147	15/18042	0.115527	0.327001	0.270636	anxa1a	1
GO:0002822	regulation of adaptive immune response based on somatic recombination of immune receptors built from immunoglobulin superfamily domains	1/147	15/18042	0.115527	0.327001	0.270636	anxa1a	1
GO:0008078	mesodermal cell migration	1/147	15/18042	0.115527	0.327001	0.270636	ctnnd1	1
GO:0016577	histone demethylation	1/147	15/18042	0.115527	0.327001	0.270636	kdm6ba	1
GO:0032786	positive regulation of DNA-templated transcription, elongation	1/147	15/18042	0.115527	0.327001	0.270636	brd4	1
GO:0042542	response to hydrogen peroxide	1/147	15/18042	0.115527	0.327001	0.270636	anxa1a	1
GO:0045744	negative regulation of G protein-coupled receptor signaling pathway	1/147	15/18042	0.115527	0.327001	0.270636	aplnra	1
GO:0048009	insulin-like growth factor receptor signaling pathway	1/147	15/18042	0.115527	0.327001	0.270636	igfbp5b	1
GO:0051489	regulation of filopodium assembly	1/147	15/18042	0.115527	0.327001	0.270636	nrp1a	1
GO:0062013	positive regulation of small molecule metabolic process	1/147	15/18042	0.115527	0.327001	0.270636	anxa1a	1
GO:0070050	neuron cellular homeostasis	1/147	15/18042	0.115527	0.327001	0.270636	ccnd1	1
GO:0051094	positive regulation of developmental process	4/147	228/18042	0.116144	0.327001	0.270636	anxa1a/boc/aplnra/sox6	4
GO:0071375	cellular response to peptide hormone stimulus	2/147	72/18042	0.116687	0.327001	0.270636	pik3r1/igf2b	2
GO:0071396	cellular response to lipid	2/147	72/18042	0.116687	0.327001	0.270636	anxa1a/cxcl18b	2
GO:0097193	intrinsic apoptotic signaling pathway	2/147	72/18042	0.116687	0.327001	0.270636	ddit3/mcl1a	2
GO:1901653	cellular response to peptide	2/147	72/18042	0.116687	0.327001	0.270636	pik3r1/igf2b	2
GO:0045597	positive regulation of cell differentiation	3/147	146/18042	0.116821	0.327001	0.270636	anxa1a/boc/sox6	3
GO:0003143	embryonic heart tube morphogenesis	3/147	147/18042	0.118582	0.329161	0.272424	trib3/gata5/furina	3
GO:0048872	homeostasis of number of cells	3/147	147/18042	0.118582	0.329161	0.272424	klf6a/sparc/anxa1a	3
GO:0035148	tube formation	2/147	73/18042	0.119361	0.329161	0.272424	sparc/mdka	2
GO:0042180	cellular ketone metabolic process	2/147	73/18042	0.119361	0.329161	0.272424	fgfr4/anxa1a	2
GO:0062012	regulation of small molecule metabolic process	2/147	73/18042	0.119361	0.329161	0.272424	fgfr4/anxa1a	2
GO:0031329	regulation of cellular catabolic process	4/147	232/18042	0.121628	0.329161	0.272424	dcn/dap1b/trib3/timp2a	4
GO:0001776	leukocyte homeostasis	1/147	16/18042	0.122739	0.329161	0.272424	anxa1a	1
GO:0006509	membrane protein ectodomain proteolysis	1/147	16/18042	0.122739	0.329161	0.272424	timp2a	1
GO:0006692	prostanoid metabolic process	1/147	16/18042	0.122739	0.329161	0.272424	anxa1a	1
GO:0006693	prostaglandin metabolic process	1/147	16/18042	0.122739	0.329161	0.272424	anxa1a	1
GO:0007413	axonal fasciculation	1/147	16/18042	0.122739	0.329161	0.272424	nrp1a	1
GO:0007501	mesodermal cell fate specification	1/147	16/18042	0.122739	0.329161	0.272424	klf2a	1
GO:0030878	thyroid gland development	1/147	16/18042	0.122739	0.329161	0.272424	gata5	1
GO:0032925	regulation of activin receptor signaling pathway	1/147	16/18042	0.122739	0.329161	0.272424	aplnra	1
GO:0034614	cellular response to reactive oxygen species	1/147	16/18042	0.122739	0.329161	0.272424	anxa1a	1
GO:0035710	CD4-positive, alpha-beta T cell activation	1/147	16/18042	0.122739	0.329161	0.272424	anxa1a	1
GO:0045471	response to ethanol	1/147	16/18042	0.122739	0.329161	0.272424	entpd1	1
GO:0046636	negative regulation of alpha-beta T cell activation	1/147	16/18042	0.122739	0.329161	0.272424	anxa1a	1
GO:0046660	female sex differentiation	1/147	16/18042	0.122739	0.329161	0.272424	pgrmc1	1
GO:0106030	neuron projection fasciculation	1/147	16/18042	0.122739	0.329161	0.272424	nrp1a	1
GO:0060173	limb development	2/147	75/18042	0.124754	0.329161	0.272424	col1a1a/lama5	2
GO:1903047	mitotic cell cycle process	5/147	324/18042	0.125667	0.329161	0.272424	id2a/mcl1a/anxa1a/plk3/ccnd1	5
GO:0014033	neural crest cell differentiation	3/147	151/18042	0.125723	0.329161	0.272424	mych/nrarpa/nrp1a	3
GO:0007224	smoothened signaling pathway	2/147	76/18042	0.127472	0.329161	0.272424	boc/sox4a	2
GO:0009132	nucleoside diphosphate metabolic process	2/147	76/18042	0.127472	0.329161	0.272424	gapdhs/entpd1	2
GO:0071621	granulocyte chemotaxis	2/147	76/18042	0.127472	0.329161	0.272424	anxa1a/cxcl18b	2
GO:0002396	MHC protein complex assembly	1/147	17/18042	0.129893	0.329161	0.272424	b2ml	1
GO:0002399	MHC class II protein complex assembly	1/147	17/18042	0.129893	0.329161	0.272424	b2ml	1
GO:0002501	peptide antigen assembly with MHC protein complex	1/147	17/18042	0.129893	0.329161	0.272424	b2ml	1
GO:0002503	peptide antigen assembly with MHC class II protein complex	1/147	17/18042	0.129893	0.329161	0.272424	b2ml	1
GO:0003181	atrioventricular valve morphogenesis	1/147	17/18042	0.129893	0.329161	0.272424	klf2a	1
GO:0015919	peroxisomal membrane transport	1/147	17/18042	0.129893	0.329161	0.272424	abcd3b	1
GO:0019217	regulation of fatty acid metabolic process	1/147	17/18042	0.129893	0.329161	0.272424	anxa1a	1
GO:0019886	antigen processing and presentation of exogenous peptide antigen via MHC class II	1/147	17/18042	0.129893	0.329161	0.272424	b2ml	1
GO:0021554	optic nerve development	1/147	17/18042	0.129893	0.329161	0.272424	klf6a	1
GO:0030512	negative regulation of transforming growth factor beta receptor signaling pathway	1/147	17/18042	0.129893	0.329161	0.272424	skila	1
GO:0030856	regulation of epithelial cell differentiation	1/147	17/18042	0.129893	0.329161	0.272424	maff	1
GO:0030947	regulation of vascular endothelial growth factor receptor signaling pathway	1/147	17/18042	0.129893	0.329161	0.272424	nrp1a	1
GO:0031638	zymogen activation	1/147	17/18042	0.129893	0.329161	0.272424	serpine1	1
GO:0032365	intracellular lipid transport	1/147	17/18042	0.129893	0.329161	0.272424	abcd3b	1
GO:0034198	cellular response to amino acid starvation	1/147	17/18042	0.129893	0.329161	0.272424	dap1b	1
GO:0035476	angioblast cell migration	1/147	17/18042	0.129893	0.329161	0.272424	aplnra	1
GO:0042177	negative regulation of protein catabolic process	1/147	17/18042	0.129893	0.329161	0.272424	timp2a	1
GO:0046580	negative regulation of Ras protein signal transduction	1/147	17/18042	0.129893	0.329161	0.272424	akap12b	1
GO:0060038	cardiac muscle cell proliferation	1/147	17/18042	0.129893	0.329161	0.272424	cav1	1
GO:0060974	cell migration involved in heart formation	1/147	17/18042	0.129893	0.329161	0.272424	gata5	1
GO:0071542	dopaminergic neuron differentiation	1/147	17/18042	0.129893	0.329161	0.272424	id3	1
GO:1903036	positive regulation of response to wounding	1/147	17/18042	0.129893	0.329161	0.272424	anxa1a	1
GO:1903531	negative regulation of secretion by cell	1/147	17/18042	0.129893	0.329161	0.272424	anxa1a	1
GO:1990928	response to amino acid starvation	1/147	17/18042	0.129893	0.329161	0.272424	dap1b	1
GO:0051480	regulation of cytosolic calcium ion concentration	3/147	154/18042	0.131179	0.331166	0.274082	lpar1/aplnra/cav1	3
GO:0090092	regulation of transmembrane receptor protein serine/threonine kinase signaling pathway	3/147	154/18042	0.131179	0.331166	0.274082	skila/tgif1/aplnra	3
GO:0010562	positive regulation of phosphorus metabolic process	4/147	240/18042	0.132921	0.333865	0.276316	igf2b/fgfr4/ppp1r15a/aplnra	4
GO:0045937	positive regulation of phosphate metabolic process	4/147	240/18042	0.132921	0.333865	0.276316	igf2b/fgfr4/ppp1r15a/aplnra	4
GO:0014070	response to organic cyclic compound	3/147	156/18042	0.134862	0.333865	0.276316	anxa1a/pgrmc1/cnn2	3
GO:0001569	branching involved in blood vessel morphogenesis	1/147	18/18042	0.136989	0.333865	0.276316	nrarpa	1
GO:0001710	mesodermal cell fate commitment	1/147	18/18042	0.136989	0.333865	0.276316	klf2a	1
GO:0002286	T cell activation involved in immune response	1/147	18/18042	0.136989	0.333865	0.276316	anxa1a	1
GO:0002478	antigen processing and presentation of exogenous peptide antigen	1/147	18/18042	0.136989	0.333865	0.276316	b2ml	1
GO:0003208	cardiac ventricle morphogenesis	1/147	18/18042	0.136989	0.333865	0.276316	klf2a	1
GO:0019730	antimicrobial humoral response	1/147	18/18042	0.136989	0.333865	0.276316	cxcl18b	1
GO:0019884	antigen processing and presentation of exogenous antigen	1/147	18/18042	0.136989	0.333865	0.276316	b2ml	1
GO:0035904	aorta development	1/147	18/18042	0.136989	0.333865	0.276316	cdkn1a	1
GO:0043433	negative regulation of DNA-binding transcription factor activity	1/147	18/18042	0.136989	0.333865	0.276316	ddit3	1
GO:0043574	peroxisomal transport	1/147	18/18042	0.136989	0.333865	0.276316	abcd3b	1
GO:0045619	regulation of lymphocyte differentiation	1/147	18/18042	0.136989	0.333865	0.276316	anxa1a	1
GO:0046456	icosanoid biosynthetic process	1/147	18/18042	0.136989	0.333865	0.276316	anxa1a	1
GO:0046634	regulation of alpha-beta T cell activation	1/147	18/18042	0.136989	0.333865	0.276316	anxa1a	1
GO:0051058	negative regulation of small GTPase mediated signal transduction	1/147	18/18042	0.136989	0.333865	0.276316	akap12b	1
GO:0071711	basement membrane organization	1/147	18/18042	0.136989	0.333865	0.276316	lama4	1
GO:0090114	COPII-coated vesicle budding	1/147	18/18042	0.136989	0.333865	0.276316	tfg	1
GO:0009913	epidermal cell differentiation	2/147	80/18042	0.138482	0.336888	0.278819	anxa1a/maff	2
GO:0008360	regulation of cell shape	2/147	81/18042	0.141266	0.338086	0.27981	anxa1a/fermt2	2
GO:0042074	cell migration involved in gastrulation	2/147	81/18042	0.141266	0.338086	0.27981	ctnnd1/aplnra	2
GO:1903046	meiotic cell cycle process	2/147	81/18042	0.141266	0.338086	0.27981	brdt/pgrmc1	2
GO:0031016	pancreas development	3/147	160/18042	0.142335	0.338086	0.27981	klf6a/anxa1a/gata5	3
GO:0002495	antigen processing and presentation of peptide antigen via MHC class II	1/147	19/18042	0.144028	0.338086	0.27981	b2ml	1
GO:0003179	heart valve morphogenesis	1/147	19/18042	0.144028	0.338086	0.27981	klf2a	1
GO:0006817	phosphate ion transport	1/147	19/18042	0.144028	0.338086	0.27981	slc20a1b	1
GO:0007634	optokinetic behavior	1/147	19/18042	0.144028	0.338086	0.27981	pim1	1
GO:0008406	gonad development	1/147	19/18042	0.144028	0.338086	0.27981	pgrmc1	1
GO:0010507	negative regulation of autophagy	1/147	19/18042	0.144028	0.338086	0.27981	dap1b	1
GO:0021986	habenula development	1/147	19/18042	0.144028	0.338086	0.27981	daam1a	1
GO:0033338	medial fin development	1/147	19/18042	0.144028	0.338086	0.27981	lama5	1
GO:0034243	regulation of transcription elongation from RNA polymerase II promoter	1/147	19/18042	0.144028	0.338086	0.27981	brd4	1
GO:0051048	negative regulation of secretion	1/147	19/18042	0.144028	0.338086	0.27981	anxa1a	1
GO:0055017	cardiac muscle tissue growth	1/147	19/18042	0.144028	0.338086	0.27981	cav1	1
GO:0061097	regulation of protein tyrosine kinase activity	1/147	19/18042	0.144028	0.338086	0.27981	cav1	1
GO:0071910	determination of liver left/right asymmetry	1/147	19/18042	0.144028	0.338086	0.27981	aplnra	1
GO:1901654	response to ketone	1/147	19/18042	0.144028	0.338086	0.27981	pgrmc1	1
GO:1902742	apoptotic process involved in development	1/147	19/18042	0.144028	0.338086	0.27981	angptl4	1
GO:1904064	positive regulation of cation transmembrane transport	1/147	19/18042	0.144028	0.338086	0.27981	aplnra	1
GO:0002460	adaptive immune response based on somatic recombination of immune receptors built from immunoglobulin superfamily domains	2/147	83/18042	0.146871	0.344156	0.284834	anxa1a/b2ml	2
GO:0009967	positive regulation of signal transduction	6/147	438/18042	0.148374	0.345386	0.285851	ddit3/igf2b/fgfr4/brd4/cpne1/akap12b	6
GO:0006661	phosphatidylinositol biosynthetic process	2/147	84/18042	0.14969	0.345386	0.285851	pik3r1/ip6k2b	2
GO:0043065	positive regulation of apoptotic process	2/147	84/18042	0.14969	0.345386	0.285851	ddit3/anxa1a	2
GO:0006903	vesicle targeting	1/147	20/18042	0.151009	0.345386	0.285851	tfg	1
GO:0010508	positive regulation of autophagy	1/147	20/18042	0.151009	0.345386	0.285851	dcn	1
GO:0014855	striated muscle cell proliferation	1/147	20/18042	0.151009	0.345386	0.285851	cav1	1
GO:0019935	cyclic-nucleotide-mediated signaling	1/147	20/18042	0.151009	0.345386	0.285851	aplnra	1
GO:0034767	positive regulation of ion transmembrane transport	1/147	20/18042	0.151009	0.345386	0.285851	aplnra	1
GO:0045137	development of primary sexual characteristics	1/147	20/18042	0.151009	0.345386	0.285851	pgrmc1	1
GO:0048608	reproductive structure development	1/147	20/18042	0.151009	0.345386	0.285851	pgrmc1	1
GO:0048752	semicircular canal morphogenesis	1/147	20/18042	0.151009	0.345386	0.285851	sparc	1
GO:0048771	tissue remodeling	1/147	20/18042	0.151009	0.345386	0.285851	col1a1a	1
GO:0051147	regulation of muscle cell differentiation	1/147	20/18042	0.151009	0.345386	0.285851	igf2b	1
GO:0061458	reproductive system development	1/147	20/18042	0.151009	0.345386	0.285851	pgrmc1	1
GO:0009615	response to virus	2/147	85/18042	0.15252	0.345885	0.286265	nfkbiaa/cav1	2
GO:0010942	positive regulation of cell death	2/147	85/18042	0.15252	0.345885	0.286265	ddit3/anxa1a	2
GO:0021536	diencephalon development	2/147	85/18042	0.15252	0.345885	0.286265	csrnp1b/daam1a	2
GO:0043068	positive regulation of programmed cell death	2/147	85/18042	0.15252	0.345885	0.286265	ddit3/anxa1a	2
GO:0071900	regulation of protein serine/threonine kinase activity	2/147	85/18042	0.15252	0.345885	0.286265	trib3/ccnd1	2
GO:0016311	dephosphorylation	4/147	254/18042	0.15367	0.347902	0.287934	dusp1/dusp5/dusp2/ppp1r15a	4
GO:0003318	cell migration to the midline involved in heart development	1/147	21/18042	0.157934	0.351024	0.290517	gata5	1
GO:0009408	response to heat	1/147	21/18042	0.157934	0.351024	0.290517	hsp70.1	1
GO:0014866	skeletal myofibril assembly	1/147	21/18042	0.157934	0.351024	0.290517	tpm3	1
GO:0021602	cranial nerve morphogenesis	1/147	21/18042	0.157934	0.351024	0.290517	klf6a	1
GO:0030050	vesicle transport along actin filament	1/147	21/18042	0.157934	0.351024	0.290517	myo1ca	1
GO:0033627	cell adhesion mediated by integrin	1/147	21/18042	0.157934	0.351024	0.290517	sdc4	1
GO:0043171	peptide catabolic process	1/147	21/18042	0.157934	0.351024	0.290517	chac1	1
GO:0043249	erythrocyte maturation	1/147	21/18042	0.157934	0.351024	0.290517	klf6a	1
GO:0060034	notochord cell differentiation	1/147	21/18042	0.157934	0.351024	0.290517	cav1	1
GO:0061386	closure of optic fissure	1/147	21/18042	0.157934	0.351024	0.290517	sox4a	1
GO:0099515	actin filament-based transport	1/147	21/18042	0.157934	0.351024	0.290517	myo1ca	1
GO:0042176	regulation of protein catabolic process	2/147	88/18042	0.161073	0.356231	0.294827	trib3/timp2a	2
GO:0006482	protein demethylation	1/147	22/18042	0.164803	0.356231	0.294827	kdm6ba	1
GO:0008214	protein dealkylation	1/147	22/18042	0.164803	0.356231	0.294827	kdm6ba	1
GO:0010921	regulation of phosphatase activity	1/147	22/18042	0.164803	0.356231	0.294827	ppp1r15a	1
GO:0021538	epithalamus development	1/147	22/18042	0.164803	0.356231	0.294827	daam1a	1
GO:0022600	digestive system process	1/147	22/18042	0.164803	0.356231	0.294827	cav1	1
GO:0030038	contractile actin filament bundle assembly	1/147	22/18042	0.164803	0.356231	0.294827	sdc4	1
GO:0033619	membrane protein proteolysis	1/147	22/18042	0.164803	0.356231	0.294827	timp2a	1
GO:0038034	signal transduction in absence of ligand	1/147	22/18042	0.164803	0.356231	0.294827	mcl1a	1
GO:0042219	cellular modified amino acid catabolic process	1/147	22/18042	0.164803	0.356231	0.294827	chac1	1
GO:0043149	stress fiber assembly	1/147	22/18042	0.164803	0.356231	0.294827	sdc4	1
GO:0045839	negative regulation of mitotic nuclear division	1/147	22/18042	0.164803	0.356231	0.294827	mcl1a	1
GO:0045879	negative regulation of smoothened signaling pathway	1/147	22/18042	0.164803	0.356231	0.294827	sox4a	1
GO:0060029	convergent extension involved in organogenesis	1/147	22/18042	0.164803	0.356231	0.294827	gata5	1
GO:0060419	heart growth	1/147	22/18042	0.164803	0.356231	0.294827	cav1	1
GO:0097192	extrinsic apoptotic signaling pathway in absence of ligand	1/147	22/18042	0.164803	0.356231	0.294827	mcl1a	1
GO:2001243	negative regulation of intrinsic apoptotic signaling pathway	1/147	22/18042	0.164803	0.356231	0.294827	mcl1a	1
GO:0009314	response to radiation	3/147	172/18042	0.165537	0.35724	0.295662	pim1/cdkn1a/anxa1a	3
GO:0009894	regulation of catabolic process	4/147	262/18042	0.166045	0.35776	0.296092	dcn/dap1b/trib3/timp2a	4
GO:0048762	mesenchymal cell differentiation	3/147	173/18042	0.16752	0.360356	0.298241	mych/nrarpa/nrp1a	3
GO:0030855	epithelial cell differentiation	4/147	264/18042	0.169194	0.363374	0.300739	id2a/anxa1a/lama4/maff	4
GO:0002285	lymphocyte activation involved in immune response	1/147	23/18042	0.171616	0.36506	0.302134	anxa1a	1
GO:0032474	otolith morphogenesis	1/147	23/18042	0.171616	0.36506	0.302134	sparc	1
GO:0042659	regulation of cell fate specification	1/147	23/18042	0.171616	0.36506	0.302134	klf2a	1
GO:0045834	positive regulation of lipid metabolic process	1/147	23/18042	0.171616	0.36506	0.302134	anxa1a	1
GO:0046847	filopodium assembly	1/147	23/18042	0.171616	0.36506	0.302134	nrp1a	1
GO:0048754	branching morphogenesis of an epithelial tube	1/147	23/18042	0.171616	0.36506	0.302134	nrarpa	1
GO:0035050	embryonic heart tube development	3/147	176/18042	0.173509	0.3685	0.304982	trib3/gata5/furina	3
GO:0006898	receptor-mediated endocytosis	2/147	93/18042	0.175514	0.370133	0.306333	lrp1ab/ramp2	2
GO:0035162	embryonic hemopoiesis	2/147	93/18042	0.175514	0.370133	0.306333	lpar1/smad3a	2
GO:0051050	positive regulation of transport	2/147	93/18042	0.175514	0.370133	0.306333	anxa1a/aplnra	2
GO:0000413	protein peptidyl-prolyl isomerization	1/147	24/18042	0.178374	0.370133	0.306333	ppib	1
GO:0002072	optic cup morphogenesis involved in camera-type eye development	1/147	24/18042	0.178374	0.370133	0.306333	sox4a	1
GO:0002381	immunoglobulin production involved in immunoglobulin-mediated immune response	1/147	24/18042	0.178374	0.370133	0.306333	b2ml	1
GO:0007031	peroxisome organization	1/147	24/18042	0.178374	0.370133	0.306333	abcd3b	1
GO:0007632	visual behavior	1/147	24/18042	0.178374	0.370133	0.306333	pim1	1
GO:0043270	positive regulation of ion transport	1/147	24/18042	0.178374	0.370133	0.306333	aplnra	1
GO:0050654	chondroitin sulfate proteoglycan metabolic process	1/147	24/18042	0.178374	0.370133	0.306333	dcn	1
GO:0050777	negative regulation of immune response	1/147	24/18042	0.178374	0.370133	0.306333	anxa1a	1
GO:0051209	release of sequestered calcium ion into cytosol	1/147	24/18042	0.178374	0.370133	0.306333	aplnra	1
GO:0061035	regulation of cartilage development	1/147	24/18042	0.178374	0.370133	0.306333	sox6	1
GO:0010959	regulation of metal ion transport	2/147	94/18042	0.178427	0.370133	0.306333	fxyd6l/aplnra	2
GO:0072659	protein localization to plasma membrane	2/147	94/18042	0.178427	0.370133	0.306333	ramp2/ehd1b	2
GO:0009607	response to biotic stimulus	6/147	465/18042	0.179672	0.372139	0.307993	ddit3/angptl4/nfkbiaa/cav1/furina/cxcl18b	6
GO:0008285	negative regulation of cell population proliferation	2/147	96/18042	0.184276	0.378067	0.312899	btg2/cav1	2
GO:0030595	leukocyte chemotaxis	2/147	96/18042	0.184276	0.378067	0.312899	anxa1a/cxcl18b	2
GO:0097530	granulocyte migration	2/147	96/18042	0.184276	0.378067	0.312899	anxa1a/cxcl18b	2
GO:0003140	determination of left/right asymmetry in lateral mesoderm	1/147	25/18042	0.185078	0.378067	0.312899	furina	1
GO:0043588	skin development	1/147	25/18042	0.185078	0.378067	0.312899	anxa1a	1
GO:0045324	late endosome to vacuole transport	1/147	25/18042	0.185078	0.378067	0.312899	chmp1b	1
GO:0045746	negative regulation of Notch signaling pathway	1/147	25/18042	0.185078	0.378067	0.312899	chac1	1
GO:0046631	alpha-beta T cell activation	1/147	25/18042	0.185078	0.378067	0.312899	anxa1a	1
GO:0051784	negative regulation of nuclear division	1/147	25/18042	0.185078	0.378067	0.312899	mcl1a	1
GO:0007368	determination of left/right symmetry	4/147	275/18042	0.186881	0.378561	0.313308	ier2a/trib3/aplnra/furina	4
GO:0060249	anatomical structure homeostasis	2/147	98/18042	0.190152	0.378561	0.313308	mcl1a/ccnd1	2
GO:0002504	antigen processing and presentation of peptide or polysaccharide antigen via MHC class II	1/147	26/18042	0.191727	0.378561	0.313308	b2ml	1
GO:0003171	atrioventricular valve development	1/147	26/18042	0.191727	0.378561	0.313308	klf2a	1
GO:0003231	cardiac ventricle development	1/147	26/18042	0.191727	0.378561	0.313308	klf2a	1
GO:0006636	unsaturated fatty acid biosynthetic process	1/147	26/18042	0.191727	0.378561	0.313308	anxa1a	1
GO:0010453	regulation of cell fate commitment	1/147	26/18042	0.191727	0.378561	0.313308	klf2a	1
GO:0030278	regulation of ossification	1/147	26/18042	0.191727	0.378561	0.313308	col1a1a	1
GO:0032355	response to estradiol	1/147	26/18042	0.191727	0.378561	0.313308	anxa1a	1
GO:0032392	DNA geometric change	1/147	26/18042	0.191727	0.378561	0.313308	anxa1a	1
GO:0032508	DNA duplex unwinding	1/147	26/18042	0.191727	0.378561	0.313308	anxa1a	1
GO:0032509	endosome transport via multivesicular body sorting pathway	1/147	26/18042	0.191727	0.378561	0.313308	chmp1b	1
GO:0034764	positive regulation of transmembrane transport	1/147	26/18042	0.191727	0.378561	0.313308	aplnra	1
GO:0035304	regulation of protein dephosphorylation	1/147	26/18042	0.191727	0.378561	0.313308	ppp1r15a	1
GO:0051208	sequestering of calcium ion	1/147	26/18042	0.191727	0.378561	0.313308	aplnra	1
GO:0051282	regulation of sequestering of calcium ion	1/147	26/18042	0.191727	0.378561	0.313308	aplnra	1
GO:0051283	negative regulation of sequestering of calcium ion	1/147	26/18042	0.191727	0.378561	0.313308	aplnra	1
GO:0051781	positive regulation of cell division	1/147	26/18042	0.191727	0.378561	0.313308	mdka	1
GO:0061138	morphogenesis of a branching epithelium	1/147	26/18042	0.191727	0.378561	0.313308	nrarpa	1
GO:0071985	multivesicular body sorting pathway	1/147	26/18042	0.191727	0.378561	0.313308	chmp1b	1
GO:0097305	response to alcohol	1/147	26/18042	0.191727	0.378561	0.313308	entpd1	1
GO:2000027	regulation of animal organ morphogenesis	1/147	26/18042	0.191727	0.378561	0.313308	klf2a	1
GO:0045165	cell fate commitment	3/147	185/18042	0.191827	0.378561	0.313308	klf2a/gata5/sox6	3
GO:0030335	positive regulation of cell migration	2/147	99/18042	0.193099	0.380511	0.314922	anxa1a/nrp1a	2
GO:0060560	developmental growth involved in morphogenesis	3/147	187/18042	0.195963	0.381805	0.315993	dcn/nrp1a/akap12b	3
GO:0001755	neural crest cell migration	2/147	100/18042	0.196053	0.381805	0.315993	nrarpa/nrp1a	2
GO:0022604	regulation of cell morphogenesis	2/147	100/18042	0.196053	0.381805	0.315993	anxa1a/fermt2	2
GO:0046530	photoreceptor cell differentiation	2/147	100/18042	0.196053	0.381805	0.315993	id2a/tgif1	2
GO:0001738	morphogenesis of a polarized epithelium	1/147	27/18042	0.198322	0.381805	0.315993	lama5	1
GO:0002699	positive regulation of immune effector process	1/147	27/18042	0.198322	0.381805	0.315993	anxa1a	1
GO:0007586	digestion	1/147	27/18042	0.198322	0.381805	0.315993	cav1	1
GO:0030916	otic vesicle formation	1/147	27/18042	0.198322	0.381805	0.315993	sparc	1
GO:0032784	regulation of DNA-templated transcription, elongation	1/147	27/18042	0.198322	0.381805	0.315993	brd4	1
GO:0033002	muscle cell proliferation	1/147	27/18042	0.198322	0.381805	0.315993	cav1	1
GO:0045088	regulation of innate immune response	1/147	27/18042	0.198322	0.381805	0.315993	cav1	1
GO:0048920	posterior lateral line neuromast primordium migration	1/147	27/18042	0.198322	0.381805	0.315993	ctnnd1	1
GO:0060536	cartilage morphogenesis	1/147	27/18042	0.198322	0.381805	0.315993	furina	1
GO:0060872	semicircular canal development	1/147	27/18042	0.198322	0.381805	0.315993	sparc	1
GO:0071383	cellular response to steroid hormone stimulus	1/147	27/18042	0.198322	0.381805	0.315993	anxa1a	1
GO:0120034	positive regulation of plasma membrane bounded cell projection assembly	1/147	27/18042	0.198322	0.381805	0.315993	nrp1a	1
GO:0030031	cell projection assembly	5/147	382/18042	0.201644	0.387644	0.320825	ier2a/cdc42l/nrp1a/ehd1b/akap12b	5
GO:0061371	determination of heart left/right asymmetry	3/147	190/18042	0.202208	0.387704	0.320876	trib3/aplnra/furina	3
GO:0032787	monocarboxylic acid metabolic process	4/147	285/18042	0.203458	0.387704	0.320876	gapdhs/fgfr4/anxa1a/abcd3b	4
GO:0010647	positive regulation of cell communication	6/147	485/18042	0.204439	0.387704	0.320876	ddit3/igf2b/fgfr4/brd4/cpne1/akap12b	6
GO:0000038	very long-chain fatty acid metabolic process	1/147	28/18042	0.204863	0.387704	0.320876	abcd3b	1
GO:0001885	endothelial cell development	1/147	28/18042	0.204863	0.387704	0.320876	lama4	1
GO:0003206	cardiac chamber morphogenesis	1/147	28/18042	0.204863	0.387704	0.320876	klf2a	1
GO:0030073	insulin secretion	1/147	28/18042	0.204863	0.387704	0.320876	anxa1a	1
GO:0044091	membrane biogenesis	1/147	28/18042	0.204863	0.387704	0.320876	cav1	1
GO:0048368	lateral mesoderm development	1/147	28/18042	0.204863	0.387704	0.320876	furina	1
GO:0048883	neuromast primordium migration	1/147	28/18042	0.204863	0.387704	0.320876	ctnnd1	1
GO:0071709	membrane assembly	1/147	28/18042	0.204863	0.387704	0.320876	cav1	1
GO:0023056	positive regulation of signaling	6/147	486/18042	0.20571	0.388756	0.321746	ddit3/igf2b/fgfr4/brd4/cpne1/akap12b	6
GO:0010817	regulation of hormone levels	2/147	104/18042	0.207922	0.392383	0.324747	anxa1a/furina	2
GO:0001822	kidney development	3/147	194/18042	0.210608	0.394405	0.326422	igf2b/myo1ca/daam1a	3
GO:0072001	renal system development	3/147	194/18042	0.210608	0.394405	0.326422	igf2b/myo1ca/daam1a	3
GO:0008544	epidermis development	2/147	105/18042	0.210901	0.394405	0.326422	anxa1a/maff	2
GO:0072330	monocarboxylic acid biosynthetic process	2/147	105/18042	0.210901	0.394405	0.326422	fgfr4/anxa1a	2
GO:0002183	cytoplasmic translational initiation	1/147	29/18042	0.211352	0.394405	0.326422	eif4a1a	1
GO:0048002	antigen processing and presentation of peptide antigen	1/147	29/18042	0.211352	0.394405	0.326422	b2ml	1
GO:0060059	embryonic retina morphogenesis in camera-type eye	1/147	29/18042	0.211352	0.394405	0.326422	egr1	1
GO:0071222	cellular response to lipopolysaccharide	1/147	29/18042	0.211352	0.394405	0.326422	cxcl18b	1
GO:1901617	organic hydroxy compound biosynthetic process	2/147	106/18042	0.213885	0.397469	0.328958	fgfr4/ip6k2b	2
GO:1904062	regulation of cation transmembrane transport	2/147	106/18042	0.213885	0.397469	0.328958	fxyd6l/aplnra	2
GO:2000147	positive regulation of cell motility	2/147	106/18042	0.213885	0.397469	0.328958	anxa1a/nrp1a	2
GO:0051272	positive regulation of cellular component movement	2/147	107/18042	0.216873	0.397544	0.329019	anxa1a/nrp1a	2
GO:0000302	response to reactive oxygen species	1/147	30/18042	0.217788	0.397544	0.329019	anxa1a	1
GO:0006690	icosanoid metabolic process	1/147	30/18042	0.217788	0.397544	0.329019	anxa1a	1
GO:0010389	regulation of G2/M transition of mitotic cell cycle	1/147	30/18042	0.217788	0.397544	0.329019	ccnd1	1
GO:0031532	actin cytoskeleton reorganization	1/147	30/18042	0.217788	0.397544	0.329019	anxa1a	1
GO:0032465	regulation of cytokinesis	1/147	30/18042	0.217788	0.397544	0.329019	plk3	1
GO:0048010	vascular endothelial growth factor receptor signaling pathway	1/147	30/18042	0.217788	0.397544	0.329019	nrp1a	1
GO:0048599	oocyte development	1/147	30/18042	0.217788	0.397544	0.329019	pgrmc1	1
GO:0048854	brain morphogenesis	1/147	30/18042	0.217788	0.397544	0.329019	tgif1	1
GO:0051482	positive regulation of cytosolic calcium ion concentration involved in phospholipase C-activating G protein-coupled signaling pathway	1/147	30/18042	0.217788	0.397544	0.329019	lpar1	1
GO:0060914	heart formation	1/147	30/18042	0.217788	0.397544	0.329019	gata5	1
GO:0071219	cellular response to molecule of bacterial origin	1/147	30/18042	0.217788	0.397544	0.329019	cxcl18b	1
GO:1902036	regulation of hematopoietic stem cell differentiation	1/147	30/18042	0.217788	0.397544	0.329019	fgfr4	1
GO:0006897	endocytosis	4/147	294/18042	0.218736	0.398732	0.330003	cdc42l/lrp1ab/ramp2/ehd1b	4
GO:0001655	urogenital system development	3/147	198/18042	0.219084	0.398822	0.330077	igf2b/myo1ca/daam1a	3
GO:0021915	neural tube development	2/147	108/18042	0.219864	0.399699	0.330803	mdka/brd2a	2
GO:0008610	lipid biosynthetic process	5/147	395/18042	0.2205	0.399922	0.330987	ddit3/pik3r1/fgfr4/ip6k2b/anxa1a	5
GO:0002250	adaptive immune response	2/147	109/18042	0.22286	0.399922	0.330987	anxa1a/b2ml	2
GO:0006909	phagocytosis	2/147	109/18042	0.22286	0.399922	0.330987	lrp1ab/anxa1a	2
GO:0051650	establishment of vesicle localization	2/147	109/18042	0.22286	0.399922	0.330987	myo1ca/tfg	2
GO:1990778	protein localization to cell periphery	2/147	109/18042	0.22286	0.399922	0.330987	ramp2/ehd1b	2
GO:0001763	morphogenesis of a branching structure	1/147	31/18042	0.224172	0.399922	0.330987	nrarpa	1
GO:0009994	oocyte differentiation	1/147	31/18042	0.224172	0.399922	0.330987	pgrmc1	1
GO:0030301	cholesterol transport	1/147	31/18042	0.224172	0.399922	0.330987	cav1	1
GO:0031056	regulation of histone modification	1/147	31/18042	0.224172	0.399922	0.330987	jdp2b	1
GO:0035987	endodermal cell differentiation	1/147	31/18042	0.224172	0.399922	0.330987	aplnra	1
GO:0050868	negative regulation of T cell activation	1/147	31/18042	0.224172	0.399922	0.330987	anxa1a	1
GO:0060037	pharyngeal system development	1/147	31/18042	0.224172	0.399922	0.330987	sparc	1
GO:1902105	regulation of leukocyte differentiation	1/147	31/18042	0.224172	0.399922	0.330987	anxa1a	1
GO:1903038	negative regulation of leukocyte cell-cell adhesion	1/147	31/18042	0.224172	0.399922	0.330987	anxa1a	1
GO:0040017	positive regulation of locomotion	2/147	110/18042	0.225858	0.401859	0.33259	anxa1a/nrp1a	2
GO:0048703	embryonic viscerocranium morphogenesis	2/147	110/18042	0.225858	0.401859	0.33259	egr1/furina	2
GO:0046578	regulation of Ras protein signal transduction	2/147	111/18042	0.228859	0.404743	0.334977	dlc1/akap12b	2
GO:0051321	meiotic cell cycle	2/147	111/18042	0.228859	0.404743	0.334977	brdt/pgrmc1	2
GO:0097529	myeloid leukocyte migration	2/147	111/18042	0.228859	0.404743	0.334977	anxa1a/cxcl18b	2
GO:0002790	peptide secretion	1/147	32/18042	0.230504	0.404743	0.334977	anxa1a	1
GO:0007548	sex differentiation	1/147	32/18042	0.230504	0.404743	0.334977	pgrmc1	1
GO:0015918	sterol transport	1/147	32/18042	0.230504	0.404743	0.334977	cav1	1
GO:0030072	peptide hormone secretion	1/147	32/18042	0.230504	0.404743	0.334977	anxa1a	1
GO:0035138	pectoral fin morphogenesis	1/147	32/18042	0.230504	0.404743	0.334977	lama5	1
GO:0043405	regulation of MAP kinase activity	1/147	32/18042	0.230504	0.404743	0.334977	trib3	1
GO:0046883	regulation of hormone secretion	1/147	32/18042	0.230504	0.404743	0.334977	anxa1a	1
GO:0006935	chemotaxis	5/147	402/18042	0.230873	0.404861	0.335075	anxa1a/lama5/boc/nrp1a/cxcl18b	5
GO:0009799	specification of symmetry	4/147	303/18042	0.234316	0.40722	0.337028	ier2a/trib3/aplnra/furina	4
GO:0009855	determination of bilateral symmetry	4/147	303/18042	0.234316	0.40722	0.337028	ier2a/trib3/aplnra/furina	4
GO:0031331	positive regulation of cellular catabolic process	2/147	113/18042	0.234871	0.40722	0.337028	dcn/trib3	2
GO:0046474	glycerophospholipid biosynthetic process	2/147	113/18042	0.234871	0.40722	0.337028	pik3r1/ip6k2b	2
GO:0051648	vesicle localization	2/147	113/18042	0.234871	0.40722	0.337028	myo1ca/tfg	2
GO:0007265	Ras protein signal transduction	3/147	206/18042	0.236238	0.40722	0.337028	cdc42l/dlc1/akap12b	3
GO:0001841	neural tube formation	1/147	33/18042	0.236784	0.40722	0.337028	mdka	1
GO:0002062	chondrocyte differentiation	1/147	33/18042	0.236784	0.40722	0.337028	sox6	1
GO:0002274	myeloid leukocyte activation	1/147	33/18042	0.236784	0.40722	0.337028	gata5	1
GO:0003170	heart valve development	1/147	33/18042	0.236784	0.40722	0.337028	klf2a	1
GO:0030968	endoplasmic reticulum unfolded protein response	1/147	33/18042	0.236784	0.40722	0.337028	xbp1	1
GO:0045766	positive regulation of angiogenesis	1/147	33/18042	0.236784	0.40722	0.337028	aplnra	1
GO:0060795	cell fate commitment involved in formation of primary germ layer	1/147	33/18042	0.236784	0.40722	0.337028	klf2a	1
GO:1902749	regulation of cell cycle G2/M phase transition	1/147	33/18042	0.236784	0.40722	0.337028	ccnd1	1
GO:1904018	positive regulation of vasculature development	1/147	33/18042	0.236784	0.40722	0.337028	aplnra	1
GO:0048882	lateral line development	2/147	114/18042	0.23788	0.408579	0.338152	ctnnd1/cav1	2
GO:0006874	cellular calcium ion homeostasis	3/147	207/18042	0.238399	0.408947	0.338456	lpar1/aplnra/cav1	3
GO:0010639	negative regulation of organelle organization	2/147	115/18042	0.240891	0.411066	0.34021	sptbn1/mcl1a	2
GO:0006869	lipid transport	3/147	209/18042	0.242732	0.411066	0.34021	anxa1a/abcd3b/cav1	3
GO:0000079	regulation of cyclin-dependent protein serine/threonine kinase activity	1/147	34/18042	0.243014	0.411066	0.34021	ccnd1	1
GO:0002831	regulation of response to biotic stimulus	1/147	34/18042	0.243014	0.411066	0.34021	cav1	1
GO:0031623	receptor internalization	1/147	34/18042	0.243014	0.411066	0.34021	ramp2	1
GO:0043647	inositol phosphate metabolic process	1/147	34/18042	0.243014	0.411066	0.34021	ip6k2b	1
GO:0051250	negative regulation of lymphocyte activation	1/147	34/18042	0.243014	0.411066	0.34021	anxa1a	1
GO:0060900	embryonic camera-type eye formation	1/147	34/18042	0.243014	0.411066	0.34021	sox4a	1
GO:0071600	otic vesicle morphogenesis	1/147	34/18042	0.243014	0.411066	0.34021	sparc	1
GO:1904029	regulation of cyclin-dependent protein kinase activity	1/147	34/18042	0.243014	0.411066	0.34021	ccnd1	1
GO:2000649	regulation of sodium ion transmembrane transporter activity	1/147	34/18042	0.243014	0.411066	0.34021	fxyd6l	1
GO:0030218	erythrocyte differentiation	2/147	116/18042	0.243904	0.41205	0.341025	klf6a/sparc	2
GO:0001708	cell fate specification	2/147	117/18042	0.246919	0.415219	0.343648	klf2a/sox6	2
GO:0022412	cellular process involved in reproduction in multicellular organism	2/147	117/18042	0.246919	0.415219	0.343648	brdt/pgrmc1	2
GO:0034101	erythrocyte homeostasis	2/147	117/18042	0.246919	0.415219	0.343648	klf6a/sparc	2
GO:0006635	fatty acid beta-oxidation	1/147	35/18042	0.249193	0.415219	0.343648	abcd3b	1
GO:0007062	sister chromatid cohesion	1/147	35/18042	0.249193	0.415219	0.343648	stag2b	1
GO:0032436	positive regulation of proteasomal ubiquitin-dependent protein catabolic process	1/147	35/18042	0.249193	0.415219	0.343648	trib3	1
GO:0048384	retinoic acid receptor signaling pathway	1/147	35/18042	0.249193	0.415219	0.343648	tgif1	1
GO:0048546	digestive tract morphogenesis	1/147	35/18042	0.249193	0.415219	0.343648	gata5	1
GO:0071277	cellular response to calcium ion	1/147	35/18042	0.249193	0.415219	0.343648	cpne1	1
GO:1902305	regulation of sodium ion transmembrane transport	1/147	35/18042	0.249193	0.415219	0.343648	fxyd6l	1
GO:1903169	regulation of calcium ion transmembrane transport	1/147	35/18042	0.249193	0.415219	0.343648	aplnra	1
GO:0031401	positive regulation of protein modification process	3/147	214/18042	0.253621	0.418654	0.346491	igf2b/ppp1r15a/aplnra	3
GO:0001838	embryonic epithelial tube formation	1/147	36/18042	0.255323	0.418654	0.346491	mdka	1
GO:0002695	negative regulation of leukocyte activation	1/147	36/18042	0.255323	0.418654	0.346491	anxa1a	1
GO:0030901	midbrain development	1/147	36/18042	0.255323	0.418654	0.346491	csrnp1b	1
GO:0035303	regulation of dephosphorylation	1/147	36/18042	0.255323	0.418654	0.346491	ppp1r15a	1
GO:0043123	positive regulation of I-kappaB kinase/NF-kappaB signaling	1/147	36/18042	0.255323	0.418654	0.346491	brd4	1
GO:0050731	positive regulation of peptidyl-tyrosine phosphorylation	1/147	36/18042	0.255323	0.418654	0.346491	igf2b	1
GO:0050866	negative regulation of cell activation	1/147	36/18042	0.255323	0.418654	0.346491	anxa1a	1
GO:0070988	demethylation	1/147	36/18042	0.255323	0.418654	0.346491	kdm6ba	1
GO:0072331	signal transduction by p53 class mediator	1/147	36/18042	0.255323	0.418654	0.346491	cdkn1a	1
GO:0085029	extracellular matrix assembly	1/147	36/18042	0.255323	0.418654	0.346491	lama4	1
GO:0097553	calcium ion transmembrane import into cytosol	1/147	36/18042	0.255323	0.418654	0.346491	aplnra	1
GO:2000060	positive regulation of ubiquitin-dependent protein catabolic process	1/147	36/18042	0.255323	0.418654	0.346491	trib3	1
GO:0042330	taxis	5/147	419/18042	0.256628	0.42028	0.347836	anxa1a/lama5/boc/nrp1a/cxcl18b	5
GO:0055074	calcium ion homeostasis	3/147	216/18042	0.257996	0.422004	0.349263	lpar1/aplnra/cav1	3
GO:0002366	leukocyte activation involved in immune response	1/147	37/18042	0.261402	0.422922	0.350022	anxa1a	1
GO:0002377	immunoglobulin production	1/147	37/18042	0.261402	0.422922	0.350022	b2ml	1
GO:0032872	regulation of stress-activated MAPK cascade	1/147	37/18042	0.261402	0.422922	0.350022	dusp1	1
GO:0043277	apoptotic cell clearance	1/147	37/18042	0.261402	0.422922	0.350022	anxa1a	1
GO:0048645	animal organ formation	1/147	37/18042	0.261402	0.422922	0.350022	gata5	1
GO:0060840	artery development	1/147	37/18042	0.261402	0.422922	0.350022	cdkn1a	1
GO:0070302	regulation of stress-activated protein kinase signaling cascade	1/147	37/18042	0.261402	0.422922	0.350022	dusp1	1
GO:1901800	positive regulation of proteasomal protein catabolic process	1/147	37/18042	0.261402	0.422922	0.350022	trib3	1
GO:2001234	negative regulation of apoptotic signaling pathway	1/147	37/18042	0.261402	0.422922	0.350022	mcl1a	1
GO:0035270	endocrine system development	2/147	122/18042	0.262009	0.423391	0.350411	anxa1a/gata5	2
GO:0002263	cell activation involved in immune response	1/147	38/18042	0.267432	0.425982	0.352555	anxa1a	1
GO:0006368	transcription elongation from RNA polymerase II promoter	1/147	38/18042	0.267432	0.425982	0.352555	brd4	1
GO:0006900	vesicle budding from membrane	1/147	38/18042	0.267432	0.425982	0.352555	tfg	1
GO:0008630	intrinsic apoptotic signaling pathway in response to DNA damage	1/147	38/18042	0.267432	0.425982	0.352555	mcl1a	1
GO:0018208	peptidyl-proline modification	1/147	38/18042	0.267432	0.425982	0.352555	ppib	1
GO:0032456	endocytic recycling	1/147	38/18042	0.267432	0.425982	0.352555	ehd1b	1
GO:0033559	unsaturated fatty acid metabolic process	1/147	38/18042	0.267432	0.425982	0.352555	anxa1a	1
GO:0051592	response to calcium ion	1/147	38/18042	0.267432	0.425982	0.352555	cpne1	1
GO:0060402	calcium ion transport into cytosol	1/147	38/18042	0.267432	0.425982	0.352555	aplnra	1
GO:0070555	response to interleukin-1	1/147	38/18042	0.267432	0.425982	0.352555	anxa1a	1
GO:1903052	positive regulation of proteolysis involved in cellular protein catabolic process	1/147	38/18042	0.267432	0.425982	0.352555	trib3	1
GO:1903364	positive regulation of cellular protein catabolic process	1/147	38/18042	0.267432	0.425982	0.352555	trib3	1
GO:0002684	positive regulation of immune system process	3/147	221/18042	0.268979	0.427936	0.354172	igf2b/anxa1a/b2ml	3
GO:0007204	positive regulation of cytosolic calcium ion concentration	2/147	125/18042	0.271068	0.430418	0.356227	lpar1/aplnra	2
GO:0072503	cellular divalent inorganic cation homeostasis	3/147	222/18042	0.271183	0.430418	0.356227	lpar1/aplnra/cav1	3
GO:0032270	positive regulation of cellular protein metabolic process	4/147	324/18042	0.271625	0.430609	0.356385	igf2b/trib3/ppp1r15a/aplnra	4
GO:0051240	positive regulation of multicellular organismal process	3/147	223/18042	0.273388	0.4314	0.35704	anxa1a/aplnra/sox6	3
GO:0000086	G2/M transition of mitotic cell cycle	1/147	39/18042	0.273414	0.4314	0.35704	ccnd1	1
GO:0008038	neuron recognition	1/147	39/18042	0.273414	0.4314	0.35704	nrp1a	1
GO:0042178	xenobiotic catabolic process	1/147	39/18042	0.273414	0.4314	0.35704	cyp2ad3	1
GO:0015849	organic acid transport	2/147	126/18042	0.274088	0.431955	0.357498	anxa1a/abcd3b	2
GO:0002028	regulation of sodium ion transport	1/147	40/18042	0.279346	0.437665	0.362224	fxyd6l	1
GO:0002697	regulation of immune effector process	1/147	40/18042	0.279346	0.437665	0.362224	anxa1a	1
GO:0034446	substrate adhesion-dependent cell spreading	1/147	40/18042	0.279346	0.437665	0.362224	lama4	1
GO:0046879	hormone secretion	1/147	40/18042	0.279346	0.437665	0.362224	anxa1a	1
GO:0070098	chemokine-mediated signaling pathway	1/147	40/18042	0.279346	0.437665	0.362224	cxcl18b	1
GO:0007189	adenylate cyclase-activating G protein-coupled receptor signaling pathway	2/147	128/18042	0.280125	0.437859	0.362385	adgre10/lpar1	2
GO:0016197	endosomal transport	2/147	128/18042	0.280125	0.437859	0.362385	chmp1b/ehd1b	2
GO:0045017	glycerolipid biosynthetic process	2/147	129/18042	0.283143	0.441202	0.365151	pik3r1/ip6k2b	2
GO:0048925	lateral line system development	2/147	129/18042	0.283143	0.441202	0.365151	ctnnd1/cav1	2
GO:0009617	response to bacterium	3/147	228/18042	0.284443	0.441202	0.365151	angptl4/furina/cxcl18b	3
GO:0010876	lipid localization	3/147	228/18042	0.284443	0.441202	0.365151	anxa1a/abcd3b/cav1	3
GO:0016575	histone deacetylation	1/147	41/18042	0.285231	0.441202	0.365151	jdp2b	1
GO:0030282	bone mineralization	1/147	41/18042	0.285231	0.441202	0.365151	col1a1a	1
GO:0030917	midbrain-hindbrain boundary development	1/147	41/18042	0.285231	0.441202	0.365151	brd2a	1
GO:0046173	polyol biosynthetic process	1/147	41/18042	0.285231	0.441202	0.365151	ip6k2b	1
GO:0071248	cellular response to metal ion	1/147	41/18042	0.285231	0.441202	0.365151	cpne1	1
GO:0043410	positive regulation of MAPK cascade	2/147	130/18042	0.286159	0.441616	0.365495	igf2b/fgfr4	2
GO:0051056	regulation of small GTPase mediated signal transduction	2/147	130/18042	0.286159	0.441616	0.365495	dlc1/akap12b	2
GO:0042327	positive regulation of phosphorylation	3/147	230/18042	0.288877	0.443564	0.367107	igf2b/fgfr4/aplnra	3
GO:0007519	skeletal muscle tissue development	2/147	131/18042	0.289175	0.443564	0.367107	cdkn1a/sox6	2
GO:0051347	positive regulation of transferase activity	2/147	131/18042	0.289175	0.443564	0.367107	igf2b/fgfr4	2
GO:0006096	glycolytic process	1/147	42/18042	0.291068	0.443564	0.367107	gapdhs	1
GO:0009914	hormone transport	1/147	42/18042	0.291068	0.443564	0.367107	anxa1a	1
GO:0030514	negative regulation of BMP signaling pathway	1/147	42/18042	0.291068	0.443564	0.367107	skila	1
GO:0044839	cell cycle G2/M phase transition	1/147	42/18042	0.291068	0.443564	0.367107	ccnd1	1
GO:0055006	cardiac cell development	1/147	42/18042	0.291068	0.443564	0.367107	klf2a	1
GO:0071241	cellular response to inorganic substance	1/147	42/18042	0.291068	0.443564	0.367107	cpne1	1
GO:1990868	response to chemokine	1/147	42/18042	0.291068	0.443564	0.367107	cxcl18b	1
GO:1990869	cellular response to chemokine	1/147	42/18042	0.291068	0.443564	0.367107	cxcl18b	1
GO:0001947	heart looping	2/147	133/18042	0.295201	0.447292	0.370192	trib3/furina	2
GO:0009896	positive regulation of catabolic process	2/147	133/18042	0.295201	0.447292	0.370192	dcn/trib3	2
GO:0046488	phosphatidylinositol metabolic process	2/147	133/18042	0.295201	0.447292	0.370192	pik3r1/ip6k2b	2
GO:0048793	pronephros development	2/147	133/18042	0.295201	0.447292	0.370192	igf2b/daam1a	2
GO:0006476	protein deacetylation	1/147	43/18042	0.296858	0.447292	0.370192	jdp2b	1
GO:0006757	ATP generation from ADP	1/147	43/18042	0.296858	0.447292	0.370192	gapdhs	1
GO:0007088	regulation of mitotic nuclear division	1/147	43/18042	0.296858	0.447292	0.370192	mcl1a	1
GO:0051693	actin filament capping	1/147	43/18042	0.296858	0.447292	0.370192	sptbn1	1
GO:0071356	cellular response to tumor necrosis factor	1/147	43/18042	0.296858	0.447292	0.370192	cpne1	1
GO:0099518	vesicle cytoskeletal trafficking	1/147	43/18042	0.296858	0.447292	0.370192	myo1ca	1
GO:0072507	divalent inorganic cation homeostasis	3/147	235/18042	0.299983	0.451493	0.373669	lpar1/aplnra/cav1	3
GO:0001819	positive regulation of cytokine production	1/147	44/18042	0.3026	0.452379	0.374402	anxa1a	1
GO:0015833	peptide transport	1/147	44/18042	0.3026	0.452379	0.374402	anxa1a	1
GO:0019395	fatty acid oxidation	1/147	44/18042	0.3026	0.452379	0.374402	abcd3b	1
GO:0043112	receptor metabolic process	1/147	44/18042	0.3026	0.452379	0.374402	ramp2	1
GO:0048596	embryonic camera-type eye morphogenesis	1/147	44/18042	0.3026	0.452379	0.374402	sox4a	1
GO:0051924	regulation of calcium ion transport	1/147	44/18042	0.3026	0.452379	0.374402	aplnra	1
GO:0003146	heart jogging	1/147	45/18042	0.308296	0.456306	0.377652	furina	1
GO:0003205	cardiac chamber development	1/147	45/18042	0.308296	0.456306	0.377652	klf2a	1
GO:0009266	response to temperature stimulus	1/147	45/18042	0.308296	0.456306	0.377652	hsp70.1	1
GO:0030048	actin filament-based movement	1/147	45/18042	0.308296	0.456306	0.377652	myo1ca	1
GO:0030834	regulation of actin filament depolymerization	1/147	45/18042	0.308296	0.456306	0.377652	sptbn1	1
GO:0030835	negative regulation of actin filament depolymerization	1/147	45/18042	0.308296	0.456306	0.377652	sptbn1	1
GO:0043281	regulation of cysteine-type endopeptidase activity involved in apoptotic process	1/147	45/18042	0.308296	0.456306	0.377652	mcl1a	1
GO:0048821	erythrocyte development	1/147	45/18042	0.308296	0.456306	0.377652	klf6a	1
GO:1901292	nucleoside phosphate catabolic process	1/147	45/18042	0.308296	0.456306	0.377652	entpd1	1
GO:0051247	positive regulation of protein metabolic process	4/147	345/18042	0.309889	0.458156	0.379184	igf2b/trib3/ppp1r15a/aplnra	4
GO:0006749	glutathione metabolic process	1/147	46/18042	0.313946	0.462112	0.382458	chac1	1
GO:0034599	cellular response to oxidative stress	1/147	46/18042	0.313946	0.462112	0.382458	anxa1a	1
GO:0051783	regulation of nuclear division	1/147	46/18042	0.313946	0.462112	0.382458	mcl1a	1
GO:0071526	semaphorin-plexin signaling pathway	1/147	46/18042	0.313946	0.462112	0.382458	nrp1a	1
GO:0050900	leukocyte migration	2/147	140/18042	0.316228	0.46496	0.384815	anxa1a/cxcl18b	2
GO:0001946	lymphangiogenesis	1/147	47/18042	0.31955	0.467277	0.386732	lpar1	1
GO:0021903	rostrocaudal neural tube patterning	1/147	47/18042	0.31955	0.467277	0.386732	brd2a	1
GO:0032434	regulation of proteasomal ubiquitin-dependent protein catabolic process	1/147	47/18042	0.31955	0.467277	0.386732	trib3	1
GO:0046031	ADP metabolic process	1/147	47/18042	0.31955	0.467277	0.386732	gapdhs	1
GO:0060401	cytosolic calcium ion transport	1/147	47/18042	0.31955	0.467277	0.386732	aplnra	1
GO:0043066	negative regulation of apoptotic process	3/147	244/18042	0.320027	0.467463	0.386886	pim1/mcl1a/angptl4	3
GO:0043207	response to external biotic stimulus	5/147	462/18042	0.324389	0.470775	0.389627	angptl4/nfkbiaa/cav1/furina/cxcl18b	5
GO:0051707	response to other organism	5/147	462/18042	0.324389	0.470775	0.389627	angptl4/nfkbiaa/cav1/furina/cxcl18b	5
GO:0006354	DNA-templated transcription, elongation	1/147	48/18042	0.325109	0.470775	0.389627	brd4	1
GO:0009135	purine nucleoside diphosphate metabolic process	1/147	48/18042	0.325109	0.470775	0.389627	gapdhs	1
GO:0009179	purine ribonucleoside diphosphate metabolic process	1/147	48/18042	0.325109	0.470775	0.389627	gapdhs	1
GO:0097191	extrinsic apoptotic signaling pathway	1/147	48/18042	0.325109	0.470775	0.389627	mcl1a	1
GO:2000116	regulation of cysteine-type endopeptidase activity	1/147	48/18042	0.325109	0.470775	0.389627	mcl1a	1
GO:2000241	regulation of reproductive process	1/147	48/18042	0.325109	0.470775	0.389627	pgrmc1	1
GO:0008654	phospholipid biosynthetic process	2/147	144/18042	0.328184	0.473877	0.392195	pik3r1/ip6k2b	2
GO:0071417	cellular response to organonitrogen compound	2/147	144/18042	0.328184	0.473877	0.392195	pik3r1/igf2b	2
GO:0120031	plasma membrane bounded cell projection assembly	4/147	355/18042	0.328314	0.473877	0.392195	ier2a/nrp1a/ehd1b/akap12b	4
GO:2000058	regulation of ubiquitin-dependent protein catabolic process	1/147	49/18042	0.330622	0.476464	0.394336	trib3	1
GO:0010243	response to organonitrogen compound	3/147	249/18042	0.331174	0.476464	0.394336	pik3r1/igf2b/anxa1a	3
GO:0043069	negative regulation of programmed cell death	3/147	249/18042	0.331174	0.476464	0.394336	pim1/mcl1a/angptl4	3
GO:0044419	biological process involved in interspecies interaction between organisms	5/147	469/18042	0.33565	0.478393	0.395933	angptl4/nfkbiaa/cav1/furina/cxcl18b	5
GO:0009612	response to mechanical stimulus	1/147	50/18042	0.336091	0.478393	0.395933	col1a2	1
GO:0015718	monocarboxylic acid transport	1/147	50/18042	0.336091	0.478393	0.395933	anxa1a	1
GO:0019882	antigen processing and presentation	1/147	50/18042	0.336091	0.478393	0.395933	b2ml	1
GO:0031098	stress-activated protein kinase signaling cascade	1/147	50/18042	0.336091	0.478393	0.395933	dusp1	1
GO:0034612	response to tumor necrosis factor	1/147	50/18042	0.336091	0.478393	0.395933	cpne1	1
GO:0045446	endothelial cell differentiation	1/147	50/18042	0.336091	0.478393	0.395933	lama4	1
GO:0051403	stress-activated MAPK cascade	1/147	50/18042	0.336091	0.478393	0.395933	dusp1	1
GO:0062197	cellular response to chemical stress	1/147	50/18042	0.336091	0.478393	0.395933	anxa1a	1
GO:1903706	regulation of hemopoiesis	1/147	50/18042	0.336091	0.478393	0.395933	anxa1a	1
GO:0002440	production of molecular mediator of immune response	1/147	51/18042	0.341515	0.479987	0.397251	b2ml	1
GO:0006469	negative regulation of protein kinase activity	1/147	51/18042	0.341515	0.479987	0.397251	cav1	1
GO:0006805	xenobiotic metabolic process	1/147	51/18042	0.341515	0.479987	0.397251	cyp2ad3	1
GO:0007127	meiosis I	1/147	51/18042	0.341515	0.479987	0.397251	brdt	1
GO:0009062	fatty acid catabolic process	1/147	51/18042	0.341515	0.479987	0.397251	abcd3b	1
GO:0009185	ribonucleoside diphosphate metabolic process	1/147	51/18042	0.341515	0.479987	0.397251	gapdhs	1
GO:0031214	biomineral tissue development	1/147	51/18042	0.341515	0.479987	0.397251	col1a1a	1
GO:0032496	response to lipopolysaccharide	1/147	51/18042	0.341515	0.479987	0.397251	cxcl18b	1
GO:0034440	lipid oxidation	1/147	51/18042	0.341515	0.479987	0.397251	abcd3b	1
GO:0036303	lymph vessel morphogenesis	1/147	51/18042	0.341515	0.479987	0.397251	lpar1	1
GO:0110148	biomineralization	1/147	51/18042	0.341515	0.479987	0.397251	col1a1a	1
GO:1901880	negative regulation of protein depolymerization	1/147	51/18042	0.341515	0.479987	0.397251	sptbn1	1
GO:0042063	gliogenesis	2/147	149/18042	0.34305	0.481637	0.398617	egr1/anxa1a	2
GO:0002685	regulation of leukocyte migration	1/147	52/18042	0.346896	0.486088	0.402301	anxa1a	1
GO:0006952	defense response	5/147	476/18042	0.346946	0.486088	0.402301	brd4/anxa1a/cav1/thbs1b/cxcl18b	5
GO:0002682	regulation of immune system process	4/147	366/18042	0.348659	0.487976	0.403864	igf2b/anxa1a/cav1/b2ml	4
GO:0030042	actin filament depolymerization	1/147	53/18042	0.352232	0.489903	0.405458	sptbn1	1
GO:0031076	embryonic camera-type eye development	1/147	53/18042	0.352232	0.489903	0.405458	sox4a	1
GO:0048840	otolith development	1/147	53/18042	0.352232	0.489903	0.405458	sparc	1
GO:0055007	cardiac muscle cell differentiation	1/147	53/18042	0.352232	0.489903	0.405458	gata5	1
GO:0061136	regulation of proteasomal protein catabolic process	1/147	53/18042	0.352232	0.489903	0.405458	trib3	1
GO:0071599	otic vesicle development	1/147	53/18042	0.352232	0.489903	0.405458	sparc	1
GO:0008045	motor neuron axon guidance	1/147	54/18042	0.357526	0.495602	0.410175	nrp1a	1
GO:0022408	negative regulation of cell-cell adhesion	1/147	54/18042	0.357526	0.495602	0.410175	anxa1a	1
GO:0033673	negative regulation of kinase activity	1/147	54/18042	0.357526	0.495602	0.410175	cav1	1
GO:0009953	dorsal/ventral pattern formation	2/147	154/18042	0.357811	0.495602	0.410175	smad9/cav1	2
GO:0006090	pyruvate metabolic process	1/147	55/18042	0.362776	0.500407	0.414151	gapdhs	1
GO:0043242	negative regulation of protein-containing complex disassembly	1/147	55/18042	0.362776	0.500407	0.414151	sptbn1	1
GO:0055088	lipid homeostasis	1/147	55/18042	0.362776	0.500407	0.414151	angptl4	1
GO:1903050	regulation of proteolysis involved in cellular protein catabolic process	1/147	55/18042	0.362776	0.500407	0.414151	trib3	1
GO:1901699	cellular response to nitrogen compound	2/147	156/18042	0.363683	0.501142	0.41476	pik3r1/igf2b	2
GO:0007411	axon guidance	3/147	264/18042	0.364561	0.501834	0.415333	lama5/boc/nrp1a	3
GO:0002252	immune effector process	2/147	157/18042	0.366612	0.502411	0.41581	anxa1a/b2ml	2
GO:0097485	neuron projection guidance	3/147	265/18042	0.36678	0.502411	0.41581	lama5/boc/nrp1a	3
GO:0002237	response to molecule of bacterial origin	1/147	56/18042	0.367984	0.502411	0.41581	cxcl18b	1
GO:0021532	neural tube patterning	1/147	56/18042	0.367984	0.502411	0.41581	brd2a	1
GO:0021545	cranial nerve development	1/147	56/18042	0.367984	0.502411	0.41581	klf6a	1
GO:0035601	protein deacylation	1/147	56/18042	0.367984	0.502411	0.41581	jdp2b	1
GO:0050768	negative regulation of neurogenesis	1/147	56/18042	0.367984	0.502411	0.41581	id1	1
GO:1903362	regulation of cellular protein catabolic process	1/147	56/18042	0.367984	0.502411	0.41581	trib3	1
GO:0009267	cellular response to starvation	1/147	57/18042	0.373149	0.506877	0.419506	dap1b	1
GO:0051961	negative regulation of nervous system development	1/147	57/18042	0.373149	0.506877	0.419506	id1	1
GO:0061982	meiosis I cell cycle process	1/147	57/18042	0.373149	0.506877	0.419506	brdt	1
GO:0098732	macromolecule deacylation	1/147	57/18042	0.373149	0.506877	0.419506	jdp2b	1
GO:1903008	organelle disassembly	1/147	57/18042	0.373149	0.506877	0.419506	plk3	1
GO:0006875	cellular metal ion homeostasis	3/147	269/18042	0.375643	0.509184	0.421416	lpar1/aplnra/cav1	3
GO:0051276	chromosome organization	5/147	494/18042	0.376088	0.509184	0.421416	brd2a/brd4/anxa1a/stag2b/brdt	5
GO:0060548	negative regulation of cell death	3/147	270/18042	0.377855	0.509184	0.421416	pim1/mcl1a/angptl4	3
GO:0030837	negative regulation of actin filament polymerization	1/147	58/18042	0.378273	0.509184	0.421416	sptbn1	1
GO:0032272	negative regulation of protein polymerization	1/147	58/18042	0.378273	0.509184	0.421416	sptbn1	1
GO:0051017	actin filament bundle assembly	1/147	58/18042	0.378273	0.509184	0.421416	sdc4	1
GO:0051348	negative regulation of transferase activity	1/147	58/18042	0.378273	0.509184	0.421416	cav1	1
GO:0060348	bone development	1/147	58/18042	0.378273	0.509184	0.421416	col1a1a	1
GO:1901879	regulation of protein depolymerization	1/147	58/18042	0.378273	0.509184	0.421416	sptbn1	1
GO:0003006	developmental process involved in reproduction	2/147	162/18042	0.381176	0.511905	0.423668	brdt/pgrmc1	2
GO:1901698	response to nitrogen compound	3/147	272/18042	0.382274	0.511905	0.423668	pik3r1/igf2b/anxa1a	3
GO:0030522	intracellular receptor signaling pathway	1/147	59/18042	0.383355	0.511905	0.423668	tgif1	1
GO:0042886	amide transport	1/147	59/18042	0.383355	0.511905	0.423668	anxa1a	1
GO:0045732	positive regulation of protein catabolic process	1/147	59/18042	0.383355	0.511905	0.423668	trib3	1
GO:0048477	oogenesis	1/147	59/18042	0.383355	0.511905	0.423668	pgrmc1	1
GO:0072329	monocarboxylic acid catabolic process	1/147	59/18042	0.383355	0.511905	0.423668	abcd3b	1
GO:0120032	regulation of plasma membrane bounded cell projection assembly	1/147	59/18042	0.383355	0.511905	0.423668	nrp1a	1
GO:0034329	cell junction assembly	2/147	163/18042	0.384072	0.512352	0.424037	ctnnd1/sdcbp2	2
GO:0001934	positive regulation of protein phosphorylation	2/147	164/18042	0.386963	0.513511	0.424997	igf2b/aplnra	2
GO:0007276	gamete generation	2/147	164/18042	0.386963	0.513511	0.424997	brdt/pgrmc1	2
GO:0002573	myeloid leukocyte differentiation	1/147	60/18042	0.388395	0.513511	0.424997	gata5	1
GO:0006029	proteoglycan metabolic process	1/147	60/18042	0.388395	0.513511	0.424997	dcn	1
GO:0006165	nucleoside diphosphate phosphorylation	1/147	60/18042	0.388395	0.513511	0.424997	gapdhs	1
GO:0050931	pigment cell differentiation	1/147	60/18042	0.388395	0.513511	0.424997	nrarpa	1
GO:0060491	regulation of cell projection assembly	1/147	60/18042	0.388395	0.513511	0.424997	nrp1a	1
GO:1903825	organic acid transmembrane transport	1/147	60/18042	0.388395	0.513511	0.424997	abcd3b	1
GO:1905039	carboxylic acid transmembrane transport	1/147	60/18042	0.388395	0.513511	0.424997	abcd3b	1
GO:0019725	cellular homeostasis	4/147	388/18042	0.389366	0.514286	0.425638	lpar1/aplnra/cav1/ccnd1	4
GO:0048701	embryonic cranial skeleton morphogenesis	2/147	165/18042	0.389847	0.514414	0.425744	egr1/furina	2
GO:0046939	nucleotide phosphorylation	1/147	61/18042	0.393395	0.517056	0.427931	gapdhs	1
GO:0051051	negative regulation of transport	1/147	61/18042	0.393395	0.517056	0.427931	anxa1a	1
GO:0060216	definitive hemopoiesis	1/147	61/18042	0.393395	0.517056	0.427931	mycb	1
GO:0090288	negative regulation of cellular response to growth factor stimulus	1/147	61/18042	0.393395	0.517056	0.427931	skila	1
GO:0016055	Wnt signaling pathway	3/147	278/18042	0.395491	0.518791	0.429367	jun/fermt2/frmd8	3
GO:0198738	cell-cell signaling by wnt	3/147	278/18042	0.395491	0.518791	0.429367	jun/fermt2/frmd8	3
GO:0003158	endothelium development	1/147	62/18042	0.398354	0.51913	0.429647	lama4	1
GO:0007416	synapse assembly	1/147	62/18042	0.398354	0.51913	0.429647	sdcbp2	1
GO:0032835	glomerulus development	1/147	62/18042	0.398354	0.51913	0.429647	myo1ca	1
GO:0051607	defense response to virus	1/147	62/18042	0.398354	0.51913	0.429647	cav1	1
GO:0051651	maintenance of location in cell	1/147	62/18042	0.398354	0.51913	0.429647	aplnra	1
GO:0140546	defense response to symbiont	1/147	62/18042	0.398354	0.51913	0.429647	cav1	1
GO:0048609	multicellular organismal reproductive process	2/147	168/18042	0.398465	0.51913	0.429647	brdt/pgrmc1	2
GO:0016050	vesicle organization	2/147	169/18042	0.401325	0.521837	0.431888	anxa1a/tfg	2
GO:0032504	multicellular organism reproduction	2/147	169/18042	0.401325	0.521837	0.431888	brdt/pgrmc1	2
GO:0010721	negative regulation of cell development	1/147	63/18042	0.403273	0.521837	0.431888	id1	1
GO:0031669	cellular response to nutrient levels	1/147	63/18042	0.403273	0.521837	0.431888	dap1b	1
GO:0042445	hormone metabolic process	1/147	63/18042	0.403273	0.521837	0.431888	furina	1
GO:0061572	actin filament bundle organization	1/147	63/18042	0.403273	0.521837	0.431888	sdc4	1
GO:0090090	negative regulation of canonical Wnt signaling pathway	1/147	63/18042	0.403273	0.521837	0.431888	frmd8	1
GO:0007596	blood coagulation	1/147	64/18042	0.408152	0.527131	0.436269	f3b	1
GO:0090101	negative regulation of transmembrane receptor protein serine/threonine kinase signaling pathway	1/147	64/18042	0.408152	0.527131	0.436269	skila	1
GO:0002683	negative regulation of immune system process	1/147	65/18042	0.412992	0.53031	0.4389	anxa1a	1
GO:0007599	hemostasis	1/147	65/18042	0.412992	0.53031	0.4389	f3b	1
GO:0031668	cellular response to extracellular stimulus	1/147	65/18042	0.412992	0.53031	0.4389	dap1b	1
GO:0050920	regulation of chemotaxis	1/147	65/18042	0.412992	0.53031	0.4389	nrp1a	1
GO:0070374	positive regulation of ERK1 and ERK2 cascade	1/147	65/18042	0.412992	0.53031	0.4389	fgfr4	1
GO:0140013	meiotic nuclear division	1/147	65/18042	0.412992	0.53031	0.4389	brdt	1
GO:1905114	cell surface receptor signaling pathway involved in cell-cell signaling	3/147	288/18042	0.417351	0.533911	0.441881	jun/fermt2/frmd8	3
GO:0031333	negative regulation of protein-containing complex assembly	1/147	66/18042	0.417792	0.533911	0.441881	sptbn1	1
GO:0048916	posterior lateral line development	1/147	66/18042	0.417792	0.533911	0.441881	ctnnd1	1
GO:0098661	inorganic anion transmembrane transport	1/147	66/18042	0.417792	0.533911	0.441881	slc20a1b	1
GO:0098876	vesicle-mediated transport to the plasma membrane	1/147	66/18042	0.417792	0.533911	0.441881	ehd1b	1
GO:0007162	negative regulation of cell adhesion	1/147	67/18042	0.422553	0.537941	0.445216	anxa1a	1
GO:0050817	coagulation	1/147	67/18042	0.422553	0.537941	0.445216	f3b	1
GO:0051090	regulation of DNA-binding transcription factor activity	1/147	67/18042	0.422553	0.537941	0.445216	ddit3	1
GO:0071496	cellular response to external stimulus	1/147	67/18042	0.422553	0.537941	0.445216	dap1b	1
GO:0006325	chromatin organization	3/147	291/18042	0.423862	0.538724	0.445864	brd2a/brd4/brdt	3
GO:0046394	carboxylic acid biosynthetic process	2/147	177/18042	0.423973	0.538724	0.445864	fgfr4/anxa1a	2
GO:0001933	negative regulation of protein phosphorylation	1/147	68/18042	0.427275	0.540865	0.447636	cav1	1
GO:0007200	phospholipase C-activating G protein-coupled receptor signaling pathway	1/147	68/18042	0.427275	0.540865	0.447636	lpar1	1
GO:0030593	neutrophil chemotaxis	1/147	68/18042	0.427275	0.540865	0.447636	cxcl18b	1
GO:0042594	response to starvation	1/147	68/18042	0.427275	0.540865	0.447636	dap1b	1
GO:0006816	calcium ion transport	2/147	179/18042	0.429567	0.542687	0.449144	aplnra/ramp2	2
GO:0016053	organic acid biosynthetic process	2/147	179/18042	0.429567	0.542687	0.449144	fgfr4/anxa1a	2
GO:0006694	steroid biosynthetic process	1/147	69/18042	0.431959	0.542687	0.449144	fgfr4	1
GO:0007009	plasma membrane organization	1/147	69/18042	0.431959	0.542687	0.449144	cav1	1
GO:0007292	female gamete generation	1/147	69/18042	0.431959	0.542687	0.449144	pgrmc1	1
GO:0009306	protein secretion	1/147	69/18042	0.431959	0.542687	0.449144	anxa1a	1
GO:0035592	establishment of protein localization to extracellular region	1/147	69/18042	0.431959	0.542687	0.449144	anxa1a	1
GO:1902904	negative regulation of supramolecular fiber organization	1/147	69/18042	0.431959	0.542687	0.449144	sptbn1	1
GO:0048704	embryonic skeletal system morphogenesis	2/147	181/18042	0.435132	0.54616	0.452019	egr1/furina	2
GO:0071692	protein localization to extracellular region	1/147	70/18042	0.436605	0.547495	0.453123	anxa1a	1
GO:0006631	fatty acid metabolic process	2/147	182/18042	0.437904	0.54861	0.454046	anxa1a/abcd3b	2
GO:0001894	tissue homeostasis	1/147	71/18042	0.441213	0.549157	0.454498	mcl1a	1
GO:0002181	cytoplasmic translation	1/147	71/18042	0.441213	0.549157	0.454498	eif4a1a	1
GO:0008543	fibroblast growth factor receptor signaling pathway	1/147	71/18042	0.441213	0.549157	0.454498	fgfr4	1
GO:0016064	immunoglobulin mediated immune response	1/147	71/18042	0.441213	0.549157	0.454498	b2ml	1
GO:0019724	B cell mediated immunity	1/147	71/18042	0.441213	0.549157	0.454498	b2ml	1
GO:0019751	polyol metabolic process	1/147	71/18042	0.441213	0.549157	0.454498	ip6k2b	1
GO:0046165	alcohol biosynthetic process	1/147	71/18042	0.441213	0.549157	0.454498	ip6k2b	1
GO:0051129	negative regulation of cellular component organization	2/147	184/18042	0.443426	0.550886	0.455929	sptbn1/mcl1a	2
GO:0060070	canonical Wnt signaling pathway	2/147	184/18042	0.443426	0.550886	0.455929	jun/frmd8	2
GO:0006006	glucose metabolic process	1/147	72/18042	0.445784	0.551231	0.456215	gapdhs	1
GO:0007030	Golgi organization	1/147	72/18042	0.445784	0.551231	0.456215	plk3	1
GO:0016052	carbohydrate catabolic process	1/147	72/18042	0.445784	0.551231	0.456215	gapdhs	1
GO:0044344	cellular response to fibroblast growth factor stimulus	1/147	72/18042	0.445784	0.551231	0.456215	fgfr4	1
GO:0071774	response to fibroblast growth factor	1/147	72/18042	0.445784	0.551231	0.456215	fgfr4	1
GO:0022411	cellular component disassembly	2/147	185/18042	0.446176	0.551231	0.456215	sptbn1/plk3	2
GO:0007264	small GTPase mediated signal transduction	3/147	302/18042	0.447516	0.552377	0.457163	cdc42l/dlc1/akap12b	3
GO:0051494	negative regulation of cytoskeleton organization	1/147	73/18042	0.450318	0.555323	0.459602	sptbn1	1
GO:0021675	nerve development	1/147	74/18042	0.454815	0.559322	0.462911	klf6a	1
GO:0031018	endocrine pancreas development	1/147	74/18042	0.454815	0.559322	0.462911	anxa1a	1
GO:0043244	regulation of protein-containing complex disassembly	1/147	74/18042	0.454815	0.559322	0.462911	sptbn1	1
GO:0042326	negative regulation of phosphorylation	1/147	75/18042	0.459275	0.564288	0.467022	cav1	1
GO:0019953	sexual reproduction	2/147	190/18042	0.45981	0.564428	0.467137	brdt/pgrmc1	2
GO:0030003	cellular cation homeostasis	3/147	308/18042	0.460258	0.56446	0.467163	lpar1/aplnra/cav1	3
GO:0006974	cellular response to DNA damage stimulus	4/147	428/18042	0.462279	0.566188	0.468594	id2a/mcl1a/plk3/ccnd1	4
GO:0000280	nuclear division	2/147	191/18042	0.462514	0.566188	0.468594	mcl1a/brdt	2
GO:0002449	lymphocyte mediated immunity	1/147	76/18042	0.463699	0.566602	0.468937	b2ml	1
GO:0070372	regulation of ERK1 and ERK2 cascade	1/147	76/18042	0.463699	0.566602	0.468937	fgfr4	1
GO:0051656	establishment of organelle localization	2/147	192/18042	0.46521	0.56793	0.470036	myo1ca/tfg	2
GO:0007188	adenylate cyclase-modulating G protein-coupled receptor signaling pathway	2/147	193/18042	0.467898	0.569652	0.471461	adgre10/lpar1	2
GO:0044703	multi-organism reproductive process	2/147	193/18042	0.467898	0.569652	0.471461	brdt/pgrmc1	2
GO:0051704	multi-organism process	2/147	193/18042	0.467898	0.569652	0.471461	brdt/pgrmc1	2
GO:0006650	glycerophospholipid metabolic process	2/147	194/18042	0.470578	0.572394	0.473731	pik3r1/ip6k2b	2
GO:0070371	ERK1 and ERK2 cascade	1/147	78/18042	0.472439	0.573625	0.474749	fgfr4	1
GO:0006873	cellular ion homeostasis	3/147	314/18042	0.472876	0.573625	0.474749	lpar1/aplnra/cav1	3
GO:0044283	small molecule biosynthetic process	3/147	314/18042	0.472876	0.573625	0.474749	fgfr4/ip6k2b/anxa1a	3
GO:0017157	regulation of exocytosis	1/147	79/18042	0.476756	0.576242	0.476915	anxa1a	1
GO:0048066	developmental pigmentation	1/147	79/18042	0.476756	0.576242	0.476915	nrarpa	1
GO:0048884	neuromast development	1/147	79/18042	0.476756	0.576242	0.476915	cav1	1
GO:0048915	posterior lateral line system development	1/147	79/18042	0.476756	0.576242	0.476915	ctnnd1	1
GO:0006906	vesicle fusion	1/147	80/18042	0.481038	0.579324	0.479466	anxa1a	1
GO:0050878	regulation of body fluid levels	1/147	80/18042	0.481038	0.579324	0.479466	f3b	1
GO:0051261	protein depolymerization	1/147	80/18042	0.481038	0.579324	0.479466	sptbn1	1
GO:0071466	cellular response to xenobiotic stimulus	1/147	80/18042	0.481038	0.579324	0.479466	cyp2ad3	1
GO:0007043	cell-cell junction assembly	1/147	82/18042	0.489498	0.587398	0.486148	ctnnd1	1
GO:0032102	negative regulation of response to external stimulus	1/147	82/18042	0.489498	0.587398	0.486148	serpine1	1
GO:0048881	mechanosensory lateral line system development	1/147	82/18042	0.489498	0.587398	0.486148	ctnnd1	1
GO:0090174	organelle membrane fusion	1/147	82/18042	0.489498	0.587398	0.486148	anxa1a	1
GO:0006914	autophagy	2/147	202/18042	0.491727	0.588489	0.487051	dcn/dap1b	2
GO:0048706	embryonic skeletal system development	2/147	202/18042	0.491727	0.588489	0.487051	egr1/furina	2
GO:0061919	process utilizing autophagic mechanism	2/147	202/18042	0.491727	0.588489	0.487051	dcn/dap1b	2
GO:0051146	striated muscle cell differentiation	2/147	203/18042	0.494334	0.59108	0.489195	tpm3/gata5	2
GO:0055065	metal ion homeostasis	3/147	326/18042	0.497705	0.591549	0.489584	lpar1/aplnra/cav1	3
GO:0001817	regulation of cytokine production	1/147	84/18042	0.497821	0.591549	0.489584	anxa1a	1
GO:0006633	fatty acid biosynthetic process	1/147	84/18042	0.497821	0.591549	0.489584	anxa1a	1
GO:0007283	spermatogenesis	1/147	84/18042	0.497821	0.591549	0.489584	brdt	1
GO:0021510	spinal cord development	1/147	84/18042	0.497821	0.591549	0.489584	brd2a	1
GO:0031346	positive regulation of cell projection organization	1/147	84/18042	0.497821	0.591549	0.489584	nrp1a	1
GO:0045862	positive regulation of proteolysis	1/147	84/18042	0.497821	0.591549	0.489584	trib3	1
GO:0034728	nucleosome organization	1/147	85/18042	0.501932	0.595579	0.492919	brdt	1
GO:0048705	skeletal system morphogenesis	2/147	206/18042	0.502103	0.595579	0.492919	egr1/furina	2
GO:0055082	cellular chemical homeostasis	3/147	330/18042	0.505852	0.598092	0.494999	lpar1/aplnra/cav1	3
GO:0015850	organic hydroxy compound transport	1/147	86/18042	0.506009	0.598092	0.494999	cav1	1
GO:0019932	second-messenger-mediated signaling	1/147	86/18042	0.506009	0.598092	0.494999	aplnra	1
GO:0051235	maintenance of location	1/147	86/18042	0.506009	0.598092	0.494999	aplnra	1
GO:0055001	muscle cell development	2/147	208/18042	0.50724	0.599017	0.495765	tpm3/akap12b	2
GO:0000910	cytokinesis	1/147	87/18042	0.510053	0.600749	0.497198	plk3	1
GO:0030510	regulation of BMP signaling pathway	1/147	87/18042	0.510053	0.600749	0.497198	skila	1
GO:0048232	male gamete generation	1/147	87/18042	0.510053	0.600749	0.497198	brdt	1
GO:0006413	translational initiation	1/147	88/18042	0.514064	0.603349	0.49935	eif4a1a	1
GO:0061025	membrane fusion	1/147	88/18042	0.514064	0.603349	0.49935	anxa1a	1
GO:0072006	nephron development	1/147	88/18042	0.514064	0.603349	0.49935	myo1ca	1
GO:1990266	neutrophil migration	1/147	88/18042	0.514064	0.603349	0.49935	cxcl18b	1
GO:0002443	leukocyte mediated immunity	1/147	89/18042	0.518043	0.606954	0.502333	b2ml	1
GO:0006979	response to oxidative stress	1/147	89/18042	0.518043	0.606954	0.502333	anxa1a	1
GO:0048285	organelle fission	2/147	213/18042	0.519932	0.608634	0.503723	mcl1a/brdt	2
GO:0006888	endoplasmic reticulum to Golgi vesicle-mediated transport	1/147	90/18042	0.521989	0.609975	0.504834	tfg	1
GO:0048871	multicellular organismal homeostasis	1/147	90/18042	0.521989	0.609975	0.504834	mcl1a	1
GO:0001816	cytokine production	1/147	91/18042	0.525904	0.612943	0.50729	anxa1a	1
GO:0008037	cell recognition	1/147	91/18042	0.525904	0.612943	0.50729	nrp1a	1
GO:0030178	negative regulation of Wnt signaling pathway	1/147	91/18042	0.525904	0.612943	0.50729	frmd8	1
GO:0007281	germ cell development	1/147	92/18042	0.529786	0.615324	0.509261	pgrmc1	1
GO:0030239	myofibril assembly	1/147	92/18042	0.529786	0.615324	0.509261	tpm3	1
GO:0032412	regulation of ion transmembrane transporter activity	1/147	92/18042	0.529786	0.615324	0.509261	fxyd6l	1
GO:0042472	inner ear morphogenesis	1/147	92/18042	0.529786	0.615324	0.509261	sparc	1
GO:1904888	cranial skeletal system development	2/147	218/18042	0.532406	0.617336	0.510925	egr1/furina	2
GO:0007034	vacuolar transport	1/147	93/18042	0.533637	0.617336	0.510925	chmp1b	1
GO:0042471	ear morphogenesis	1/147	93/18042	0.533637	0.617336	0.510925	sparc	1
GO:0046434	organophosphate catabolic process	1/147	93/18042	0.533637	0.617336	0.510925	entpd1	1
GO:0043085	positive regulation of catalytic activity	3/147	344/18042	0.533825	0.617336	0.510925	igf2b/fgfr4/ppp1r15a	3
GO:0001503	ossification	1/147	94/18042	0.537456	0.620463	0.513513	col1a1a	1
GO:0071407	cellular response to organic cyclic compound	1/147	94/18042	0.537456	0.620463	0.513513	anxa1a	1
GO:0010563	negative regulation of phosphorus metabolic process	1/147	95/18042	0.541244	0.623223	0.515798	cav1	1
GO:0022898	regulation of transmembrane transporter activity	1/147	95/18042	0.541244	0.623223	0.515798	fxyd6l	1
GO:0045936	negative regulation of phosphate metabolic process	1/147	95/18042	0.541244	0.623223	0.515798	cav1	1
GO:0050776	regulation of immune response	2/147	222/18042	0.542226	0.623817	0.516289	anxa1a/cav1	2
GO:0007033	vacuole organization	1/147	96/18042	0.545002	0.625934	0.518041	cav1	1
GO:0032409	regulation of transporter activity	1/147	96/18042	0.545002	0.625934	0.518041	fxyd6l	1
GO:0016570	histone modification	2/147	224/18042	0.547083	0.627247	0.519128	jdp2b/kdm6ba	2
GO:1901615	organic hydroxy compound metabolic process	2/147	224/18042	0.547083	0.627247	0.519128	fgfr4/ip6k2b	2
GO:0006959	humoral immune response	1/147	97/18042	0.548729	0.628595	0.520244	cxcl18b	1
GO:0021782	glial cell development	1/147	98/18042	0.552426	0.631209	0.522407	egr1	1
GO:0048284	organelle fusion	1/147	98/18042	0.552426	0.631209	0.522407	anxa1a	1
GO:0060341	regulation of cellular localization	1/147	98/18042	0.552426	0.631209	0.522407	aplnra	1
GO:0000819	sister chromatid segregation	1/147	99/18042	0.556092	0.634856	0.525426	stag2b	1
GO:0034765	regulation of ion transmembrane transport	2/147	228/18042	0.55669	0.634997	0.525542	fxyd6l/aplnra	2
GO:0010927	cellular component assembly involved in morphogenesis	1/147	100/18042	0.559729	0.637377	0.527512	tpm3	1
GO:0019318	hexose metabolic process	1/147	100/18042	0.559729	0.637377	0.527512	gapdhs	1
GO:0048878	chemical homeostasis	4/147	486/18042	0.561981	0.639397	0.529184	angptl4/lpar1/aplnra/cav1	4
GO:0043624	cellular protein complex disassembly	1/147	101/18042	0.563336	0.639834	0.529546	sptbn1	1
GO:0055002	striated muscle cell development	1/147	101/18042	0.563336	0.639834	0.529546	tpm3	1
GO:0072657	protein localization to membrane	2/147	231/18042	0.5638	0.639834	0.529546	ramp2/ehd1b	2
GO:0046942	carboxylic acid transport	1/147	102/18042	0.566914	0.642823	0.532019	anxa1a	1
GO:0031667	response to nutrient levels	1/147	103/18042	0.570463	0.646299	0.534896	dap1b	1
GO:0045216	cell-cell junction organization	1/147	104/18042	0.573983	0.649737	0.537741	ctnnd1	1
GO:0034762	regulation of transmembrane transport	2/147	236/18042	0.57547	0.650869	0.538679	fxyd6l/aplnra	2
GO:0009991	response to extracellular stimulus	1/147	105/18042	0.577474	0.652034	0.539642	dap1b	1
GO:0031400	negative regulation of protein modification process	1/147	105/18042	0.577474	0.652034	0.539642	cav1	1
GO:0030705	cytoskeleton-dependent intracellular transport	1/147	106/18042	0.580936	0.65539	0.542421	myo1ca	1
GO:0055080	cation homeostasis	3/147	369/18042	0.581499	0.655472	0.542488	lpar1/aplnra/cav1	3
GO:0002088	lens development in camera-type eye	1/147	107/18042	0.584371	0.656802	0.543589	dnajb1b	1
GO:0043484	regulation of RNA splicing	1/147	107/18042	0.584371	0.656802	0.543589	brdt	1
GO:0010256	endomembrane system organization	2/147	240/18042	0.584642	0.656802	0.543589	plk3/cav1	2
GO:0046486	glycerolipid metabolic process	2/147	240/18042	0.584642	0.656802	0.543589	pik3r1/ip6k2b	2
GO:0005996	monosaccharide metabolic process	1/147	108/18042	0.587778	0.659771	0.546046	gapdhs	1
GO:0048675	axon extension	1/147	109/18042	0.591157	0.663007	0.548724	nrp1a	1
GO:0098771	inorganic ion homeostasis	3/147	379/18042	0.599696	0.672021	0.556185	lpar1/aplnra/cav1	3
GO:0051130	positive regulation of cellular component organization	2/147	249/18042	0.604747	0.677114	0.560399	anxa1a/nrp1a	2
GO:0033674	positive regulation of kinase activity	1/147	114/18042	0.607643	0.679788	0.562612	fgfr4	1
GO:0061024	membrane organization	3/147	385/18042	0.610366	0.682246	0.564647	anxa1a/cav1/tfg	3
GO:0008202	steroid metabolic process	1/147	115/18042	0.61086	0.682246	0.564647	fgfr4	1
GO:0002064	epithelial cell development	1/147	116/18042	0.614051	0.684096	0.566178	lama4	1
GO:0006575	cellular modified amino acid metabolic process	1/147	116/18042	0.614051	0.684096	0.566178	chac1	1
GO:0015698	inorganic anion transport	1/147	116/18042	0.614051	0.684096	0.566178	slc20a1b	1
GO:1990138	neuron projection extension	1/147	117/18042	0.617216	0.68705	0.568623	nrp1a	1
GO:0035725	sodium ion transmembrane transport	1/147	119/18042	0.623468	0.693434	0.573906	fxyd6l	1
GO:0050801	ion homeostasis	3/147	395/18042	0.627728	0.697592	0.577348	lpar1/aplnra/cav1	3
GO:0034330	cell junction organization	2/147	263/18042	0.634554	0.704079	0.582717	ctnnd1/sdcbp2	2
GO:0006936	muscle contraction	1/147	123/18042	0.635671	0.704079	0.582717	tpm3	1
GO:0060042	retina morphogenesis in camera-type eye	1/147	123/18042	0.635671	0.704079	0.582717	egr1	1
GO:0071103	DNA conformation change	1/147	123/18042	0.635671	0.704079	0.582717	anxa1a	1
GO:0044242	cellular lipid catabolic process	1/147	124/18042	0.63866	0.706805	0.584973	abcd3b	1
GO:0006644	phospholipid metabolic process	2/147	266/18042	0.64071	0.708487	0.586365	pik3r1/ip6k2b	2
GO:0098656	anion transmembrane transport	1/147	125/18042	0.641624	0.708913	0.586717	slc20a1b	1
GO:0043269	regulation of ion transport	2/147	267/18042	0.642744	0.709563	0.587256	fxyd6l/aplnra	2
GO:0060828	regulation of canonical Wnt signaling pathway	1/147	126/18042	0.644565	0.710987	0.588434	frmd8	1
GO:0071824	protein-DNA complex subunit organization	1/147	127/18042	0.647481	0.713616	0.59061	brdt	1
GO:0006820	anion transport	2/147	270/18042	0.648791	0.714471	0.591318	anxa1a/slc20a1b	2
GO:0007409	axonogenesis	3/147	409/18042	0.651139	0.716467	0.59297	lama5/boc/nrp1a	3
GO:0044093	positive regulation of molecular function	3/147	411/18042	0.654398	0.719267	0.595286	igf2b/fgfr4/ppp1r15a	3
GO:0051640	organelle localization	2/147	273/18042	0.654758	0.719267	0.595286	myo1ca/tfg	2
GO:0003012	muscle system process	1/147	130/18042	0.656088	0.720136	0.596006	tpm3	1
GO:0030258	lipid modification	1/147	131/18042	0.658911	0.722641	0.598079	abcd3b	1
GO:0032984	protein-containing complex disassembly	1/147	132/18042	0.66171	0.724524	0.599637	sptbn1	1
GO:0098813	nuclear chromosome segregation	1/147	132/18042	0.66171	0.724524	0.599637	stag2b	1
GO:0030902	hindbrain development	1/147	133/18042	0.664487	0.725824	0.600713	brd2a	1
GO:0048588	developmental cell growth	1/147	133/18042	0.664487	0.725824	0.600713	nrp1a	1
GO:0051668	localization within membrane	2/147	278/18042	0.664525	0.725824	0.600713	ramp2/ehd1b	2
GO:1903530	regulation of secretion by cell	1/147	134/18042	0.667241	0.728196	0.602676	anxa1a	1
GO:0010001	glial cell differentiation	1/147	135/18042	0.669972	0.730581	0.60465	egr1	1
GO:0023061	signal release	1/147	137/18042	0.675368	0.735866	0.609024	anxa1a	1
GO:0009100	glycoprotein metabolic process	2/147	284/18042	0.675952	0.735902	0.609054	dcn/itm2ba	2
GO:0044089	positive regulation of cellular component biogenesis	1/147	138/18042	0.678034	0.737568	0.610433	nrp1a	1
GO:0009416	response to light stimulus	1/147	139/18042	0.680677	0.738642	0.611322	pim1	1
GO:0051046	regulation of secretion	1/147	139/18042	0.680677	0.738642	0.611322	anxa1a	1
GO:0060627	regulation of vesicle-mediated transport	1/147	139/18042	0.680677	0.738642	0.611322	anxa1a	1
GO:0140014	mitotic nuclear division	1/147	140/18042	0.683299	0.740887	0.61318	mcl1a	1
GO:0015711	organic anion transport	1/147	141/18042	0.6859	0.742503	0.614517	anxa1a	1
GO:0046777	protein autophosphorylation	1/147	141/18042	0.6859	0.742503	0.614517	pim1	1
GO:0030833	regulation of actin filament polymerization	1/147	142/18042	0.688479	0.744693	0.61633	sptbn1	1
GO:0043473	pigmentation	1/147	143/18042	0.691037	0.746253	0.617621	nrarpa	1
GO:0046034	ATP metabolic process	1/147	143/18042	0.691037	0.746253	0.617621	gapdhs	1
GO:0050808	synapse organization	1/147	144/18042	0.693575	0.748389	0.619389	sdcbp2	1
GO:0008064	regulation of actin polymerization or depolymerization	1/147	145/18042	0.696091	0.749292	0.620136	sptbn1	1
GO:0030832	regulation of actin filament length	1/147	145/18042	0.696091	0.749292	0.620136	sptbn1	1
GO:0080135	regulation of cellular response to stress	1/147	145/18042	0.696091	0.749292	0.620136	dusp1	1
GO:0061564	axon development	3/147	439/18042	0.697747	0.75047	0.621111	lama5/boc/nrp1a	3
GO:0006338	chromatin remodeling	1/147	147/18042	0.701063	0.753182	0.623356	brdt	1
GO:0060271	cilium assembly	2/147	298/18042	0.701394	0.753182	0.623356	ier2a/ehd1b	2
GO:0010638	positive regulation of organelle organization	1/147	149/18042	0.705955	0.757472	0.626906	anxa1a	1
GO:0050778	positive regulation of immune response	1/147	150/18042	0.70837	0.759455	0.628547	anxa1a	1
GO:0070588	calcium ion transmembrane transport	1/147	152/18042	0.713143	0.763861	0.632194	aplnra	1
GO:0048667	cell morphogenesis involved in neuron differentiation	3/147	450/18042	0.713622	0.763861	0.632194	lama5/boc/nrp1a	3
GO:0032271	regulation of protein polymerization	1/147	153/18042	0.7155	0.764648	0.632845	sptbn1	1
GO:0046395	carboxylic acid catabolic process	1/147	153/18042	0.7155	0.764648	0.632845	abcd3b	1
GO:0030041	actin filament polymerization	1/147	154/18042	0.717838	0.766534	0.634406	sptbn1	1
GO:0016054	organic acid catabolic process	1/147	155/18042	0.720157	0.767784	0.635441	abcd3b	1
GO:0050767	regulation of neurogenesis	1/147	155/18042	0.720157	0.767784	0.635441	id1	1
GO:0044087	regulation of cellular component biogenesis	2/147	313/18042	0.726805	0.774255	0.640797	sptbn1/nrp1a	2
GO:0033043	regulation of organelle organization	3/147	460/18042	0.727495	0.774374	0.640895	sptbn1/mcl1a/anxa1a	3
GO:0040008	regulation of growth	1/147	159/18042	0.729244	0.775619	0.641925	tgfbr2b	1
GO:0044782	cilium organization	2/147	315/18042	0.730052	0.775861	0.642126	ier2a/ehd1b	2
GO:0060047	heart contraction	1/147	160/18042	0.731469	0.776341	0.642523	junba	1
GO:0022414	reproductive process	2/147	316/18042	0.731663	0.776341	0.642523	brdt/pgrmc1	2
GO:0006814	sodium ion transport	1/147	162/18042	0.735866	0.778947	0.64468	fxyd6l	1
GO:0016049	cell growth	1/147	162/18042	0.735866	0.778947	0.64468	nrp1a	1
GO:0110053	regulation of actin filament organization	1/147	162/18042	0.735866	0.778947	0.64468	sptbn1	1
GO:0051049	regulation of transport	3/147	467/18042	0.736893	0.779417	0.645069	anxa1a/fxyd6l/aplnra	3
GO:0000003	reproduction	2/147	320/18042	0.738028	0.779582	0.645205	brdt/pgrmc1	2
GO:0048812	neuron projection morphogenesis	3/147	468/18042	0.738214	0.779582	0.645205	lama5/boc/nrp1a	3
GO:0120039	plasma membrane bounded cell projection morphogenesis	3/147	469/18042	0.739531	0.780357	0.645846	lama5/boc/nrp1a	3
GO:0003015	heart process	1/147	164/18042	0.740192	0.780439	0.645914	junba	1
GO:0048858	cell projection morphogenesis	3/147	473/18042	0.744745	0.784621	0.649375	lama5/boc/nrp1a	3
GO:0006066	alcohol metabolic process	1/147	169/18042	0.7507	0.790273	0.654053	ip6k2b	1
GO:0006753	nucleoside phosphate metabolic process	2/147	330/18042	0.753384	0.792079	0.655548	gapdhs/entpd1	2
GO:0032990	cell part morphogenesis	3/147	480/18042	0.75367	0.792079	0.655548	lama5/boc/nrp1a	3
GO:0008154	actin polymerization or depolymerization	1/147	171/18042	0.754784	0.792079	0.655548	sptbn1	1
GO:0051960	regulation of nervous system development	1/147	171/18042	0.754784	0.792079	0.655548	id1	1
GO:0043254	regulation of protein-containing complex assembly	1/147	173/18042	0.758802	0.795671	0.658521	sptbn1	1
GO:0007059	chromosome segregation	1/147	176/18042	0.764706	0.801234	0.663125	stag2b	1
GO:0030111	regulation of Wnt signaling pathway	1/147	177/18042	0.766642	0.802007	0.663765	frmd8	1
GO:0048193	Golgi vesicle transport	1/147	177/18042	0.766642	0.802007	0.663765	tfg	1
GO:0048839	inner ear development	1/147	178/18042	0.768562	0.803387	0.664907	sparc	1
GO:0051603	proteolysis involved in cellular protein catabolic process	3/147	494/18042	0.770775	0.804838	0.666107	ctsla/trib3/ubb	3
GO:0010629	negative regulation of gene expression	2/147	343/18042	0.77219	0.804838	0.666107	serpine1/chac1	2
GO:0016042	lipid catabolic process	1/147	180/18042	0.772355	0.804838	0.666107	abcd3b	1
GO:0043583	ear development	1/147	180/18042	0.772355	0.804838	0.666107	sparc	1
GO:0044257	cellular protein catabolic process	3/147	498/18042	0.775483	0.807467	0.668284	ctsla/trib3/ubb	3
GO:0051258	protein polymerization	1/147	184/18042	0.779758	0.811288	0.671446	sptbn1	1
GO:0006887	exocytosis	1/147	185/18042	0.781571	0.812542	0.672484	anxa1a	1
GO:1902903	regulation of supramolecular fiber organization	1/147	186/18042	0.783369	0.813779	0.673508	sptbn1	1
GO:0007610	behavior	1/147	187/18042	0.785152	0.814367	0.673994	pim1	1
GO:0051345	positive regulation of hydrolase activity	1/147	187/18042	0.785152	0.814367	0.673994	ppp1r15a	1
GO:0010628	positive regulation of gene expression	1/147	188/18042	0.786921	0.81557	0.67499	anxa1a	1
GO:0060284	regulation of cell development	1/147	190/18042	0.790416	0.818557	0.677462	id1	1
GO:0090407	organophosphate biosynthetic process	2/147	370/18042	0.807312	0.835408	0.691409	pik3r1/ip6k2b	2
GO:0120035	regulation of plasma membrane bounded cell projection organization	1/147	205/18042	0.814871	0.842579	0.697344	nrp1a	1
GO:0031344	regulation of cell projection organization	1/147	207/18042	0.81791	0.845069	0.699404	nrp1a	1
GO:0034655	nucleobase-containing compound catabolic process	1/147	214/18042	0.828161	0.855	0.707623	entpd1	1
GO:0006790	sulfur compound metabolic process	1/147	215/18042	0.829578	0.855802	0.708287	chac1	1
GO:0055086	nucleobase-containing small molecule metabolic process	2/147	391/18042	0.831235	0.856851	0.709155	gapdhs/entpd1	2
GO:0044282	small molecule catabolic process	1/147	220/18042	0.836491	0.861605	0.71309	abcd3b	1
GO:0032956	regulation of actin cytoskeleton organization	1/147	221/18042	0.837839	0.86233	0.71369	sptbn1	1
GO:0006091	generation of precursor metabolites and energy	1/147	224/18042	0.841819	0.865095	0.715979	gapdhs	1
GO:0032970	regulation of actin filament-based process	1/147	224/18042	0.841819	0.865095	0.715979	sptbn1	1
GO:0045087	innate immune response	1/147	229/18042	0.848238	0.871023	0.720884	cav1	1
GO:0009150	purine ribonucleotide metabolic process	1/147	234/18042	0.854398	0.876676	0.725563	gapdhs	1
GO:0046700	heterocycle catabolic process	1/147	240/18042	0.861464	0.883248	0.731002	entpd1	1
GO:0009101	glycoprotein biosynthetic process	1/147	242/18042	0.863742	0.884229	0.731814	itm2ba	1
GO:0043161	proteasome-mediated ubiquitin-dependent protein catabolic process	1/147	242/18042	0.863742	0.884229	0.731814	trib3	1
GO:0044270	cellular nitrogen compound catabolic process	1/147	243/18042	0.864867	0.884704	0.732207	entpd1	1
GO:0140694	non-membrane-bounded organelle assembly	1/147	244/18042	0.865983	0.885169	0.732592	tpm3	1
GO:0006163	purine nucleotide metabolic process	1/147	248/18042	0.870357	0.88896	0.73573	gapdhs	1
GO:0032535	regulation of cellular component size	1/147	250/18042	0.87249	0.890221	0.736773	sptbn1	1
GO:0019941	modification-dependent protein catabolic process	2/147	435/18042	0.872922	0.890221	0.736773	trib3/ubb	2
GO:0009259	ribonucleotide metabolic process	1/147	252/18042	0.874588	0.891241	0.737617	gapdhs	1
GO:0043632	modification-dependent macromolecule catabolic process	2/147	442/18042	0.878613	0.894661	0.740448	trib3/ubb	2
GO:0019439	aromatic compound catabolic process	1/147	257/18042	0.879686	0.894723	0.740499	entpd1	1
GO:0008015	blood circulation	1/147	258/18042	0.88068	0.894723	0.740499	junba	1
GO:0019693	ribose phosphate metabolic process	1/147	258/18042	0.88068	0.894723	0.740499	gapdhs	1
GO:0003013	circulatory system process	1/147	264/18042	0.886478	0.899929	0.744808	junba	1
GO:0032940	secretion by cell	1/147	265/18042	0.887416	0.900199	0.745032	anxa1a	1
GO:1901361	organic cyclic compound catabolic process	1/147	271/18042	0.892889	0.905064	0.749058	entpd1	1
GO:0072521	purine-containing compound metabolic process	1/147	272/18042	0.893775	0.905277	0.749234	gapdhs	1
GO:0010498	proteasomal protein catabolic process	1/147	274/18042	0.895525	0.906363	0.750133	trib3	1
GO:0046903	secretion	1/147	284/18042	0.903856	0.914103	0.756539	anxa1a	1
GO:0140352	export from cell	1/147	287/18042	0.906224	0.915806	0.757948	anxa1a	1
GO:0008380	RNA splicing	1/147	292/18042	0.910042	0.918971	0.760568	brdt	1
GO:0098662	inorganic cation transmembrane transport	2/147	499/18042	0.916938	0.925236	0.765752	fxyd6l/aplnra	2
GO:0051493	regulation of cytoskeleton organization	1/147	306/18042	0.919933	0.927558	0.767675	sptbn1	1
GO:0090066	regulation of anatomical structure size	1/147	308/18042	0.921254	0.928191	0.768199	sptbn1	1
GO:0009117	nucleotide metabolic process	1/147	317/18042	0.926939	0.933216	0.772357	gapdhs	1
GO:0098542	defense response to other organism	1/147	341/18042	0.940183	0.945838	0.782804	cav1	1
GO:0000226	microtubule cytoskeleton organization	1/147	367/18042	0.95185	0.956856	0.791923	tuba8l4	1
GO:0005975	carbohydrate metabolic process	1/147	370/18042	0.953042	0.957335	0.792319	gapdhs	1
GO:0006511	ubiquitin-dependent protein catabolic process	1/147	424/18042	0.97011	0.973749	0.805904	trib3	1
GO:0006412	translation	1/147	455/18042	0.976953	0.979882	0.810979	eif4a1a	1
GO:0043043	peptide biosynthetic process	1/147	460/18042	0.9779	0.980097	0.811158	eif4a1a	1
GO:1901137	carbohydrate derivative biosynthetic process	1/147	476/18042	0.980679	0.982147	0.812854	itm2ba	1
GO:0006886	intracellular protein transport	1/147	494/18042	0.983393	0.983532	0.814	ramp2	1
GO:0016567	protein ubiquitination	1/147	495/18042	0.983532	0.983532	0.814	ubb	1

## Sheet: Figure 6e-heatplot_BV_BP
Term_ID	Description	p.adjust	col1a1a	junbb	serpinh1b	fosab	mdka	igf2b	mycb	tgif1	anxa1a	sdcbp2	cav1	btg2	jun	mych	klf6a	junba	id2a	aplnra	myca	tgfbr2b	dcn	nrp1a	akap12b	klf2a	cdkn1a	angptl4	lpar1	sdc2	serpine1	nrarpa	ramp2	thbs1b	mfap2	fermt2	lama4	dusp1	dusp5	dusp2	gata5
GO:0042246	tissue regeneration	2.28993e-05	8.43781	8.03488	7.93502	6.99895	6.46259	6.53478	5.92108	5.11702	5.41835	4.86311	4.74227	0	0	0	0	0	0	0	0	0	0	0	0	0	0	0	0	0	0	0	0	0	0	0	0	0	0	0	0
GO:0042127	regulation of cell population proliferation	0.000154978	0	8.03488	0	0	0	6.53478	5.92108	5.11702	5.41835	0	4.74227	8.06717	8.25669	7.5446	6.63465	7.54437	6.16777	5.02687	4.7458	0	0	0	0	0	0	0	0	0	0	0	0	0	0	0	0	0	0	0	0
GO:0040007	growth	0.000154978	8.43781	8.03488	7.93502	6.99895	6.46259	6.53478	5.92108	5.11702	5.41835	4.86311	4.74227	0	0	0	6.63465	0	0	0	0	6.66171	6.94937	4.97002	4.45022	0	0	0	0	0	0	0	0	0	0	0	0	0	0	0	0
GO:0048589	developmental growth	0.000154978	8.43781	8.03488	7.93502	6.99895	6.46259	6.53478	5.92108	5.11702	5.41835	4.86311	4.74227	0	0	0	6.63465	0	0	0	0	0	6.94937	4.97002	4.45022	0	0	0	0	0	0	0	0	0	0	0	0	0	0	0	0
GO:0031099	regeneration	0.000232677	8.43781	8.03488	7.93502	6.99895	6.46259	6.53478	5.92108	5.11702	5.41835	4.86311	4.74227	0	0	0	0	0	0	0	0	0	0	0	0	0	0	0	0	0	0	0	0	0	0	0	0	0	0	0	0
GO:0001568	blood vessel development	0.000341913	0	0	0	0	0	6.53478	0	0	5.41835	0	0	0	0	0	0	0	0	5.02687	0	0	0	4.97002	0	6.85735	5.442	6.10938	5.45897	4.86777	5.37475	4.65858	5.00012	5.4634	4.68809	4.38504	4.26219	0	0	0	0
GO:0008283	cell population proliferation	0.000341913	0	8.03488	0	0	0	6.53478	5.92108	5.11702	5.41835	0	4.74227	8.06717	8.25669	7.5446	6.63465	7.54437	6.16777	5.02687	4.7458	0	0	0	0	0	0	0	0	0	0	4.65858	0	0	0	0	0	0	0	0	0
GO:0001704	formation of primary germ layer	0.000515772	0	0	0	0	0	0	0	0	0	0	0	0	0	0	0	0	0	5.02687	0	0	0	0	0	6.85735	0	0	5.45897	0	0	0	0	0	0	0	0	8.81678	7.95136	5.98929	4.89589
GO:0001525	angiogenesis	0.00075454	0	0	0	0	0	6.53478	0	0	5.41835	0	0	0	0	0	0	0	0	5.02687	0	0	0	4.97002	0	6.85735	0	6.10938	5.45897	4.86777	5.37475	4.65858	5.00012	5.4634	0	4.38504	0	0	0	0	0
GO:0048514	blood vessel morphogenesis	0.00119692	0	0	0	0	0	6.53478	0	0	5.41835	0	0	0	0	0	0	0	0	5.02687	0	0	0	4.97002	0	6.85735	0	6.10938	5.45897	4.86777	5.37475	4.65858	5.00012	5.4634	0	4.38504	4.26219	0	0	0	0

## Sheet: Figure 6f-results_BV_MF
ID	Description	GeneRatio	BgRatio	pvalue	p.adjust	qvalue	geneID	Count
GO:0005201	extracellular matrix structural constituent	8/150	93/17745	1.1998e-06	0.000251959	0.000221016	col1a2/col1a1a/col5a1/col1a1b/col4a1/col5a2a/dcn/lama5	8
GO:0140678	molecular function inhibitor activity	5/150	53/17745	8.35497e-05	0.00650636	0.00570733	anxa2a/anxa1a/angptl4/timp2a/smad6b	5
GO:0008330	protein tyrosine/threonine phosphatase activity	3/150	11/17745	9.29479e-05	0.00650636	0.00570733	dusp1/dusp5/dusp2	3
GO:0005544	calcium-dependent phospholipid binding	5/150	60/17745	0.000151639	0.00782257	0.00686191	anxa2a/anxa13/anxa1a/anxa4/cpne1	5
GO:0004857	enzyme inhibitor activity	4/150	34/17745	0.000186734	0.00782257	0.00686191	anxa2a/anxa1a/angptl4/timp2a	4
GO:0017017	MAP kinase tyrosine/serine/threonine phosphatase activity	3/150	15/17745	0.000250021	0.00782257	0.00686191	dusp1/dusp5/dusp2	3
GO:0046332	SMAD binding	4/150	37/17745	0.000260752	0.00782257	0.00686191	tgfbr2b/skila/smad3a/smad6b	4
GO:0033549	MAP kinase phosphatase activity	3/150	21/17745	0.000704147	0.0184839	0.0162139	dusp1/dusp5/dusp2	3
GO:0005518	collagen binding	3/150	23/17745	0.000926092	0.0216088	0.0189551	serpinh1b/sparc/dcn	3
GO:0046983	protein dimerization activity	10/150	392/17745	0.00186418	0.0391477	0.0343401	ddit3/mych/id2a/mcl1a/id3/mycb/id1/myca/tcf12/maff	10
GO:0003779	actin binding	10/150	407/17745	0.00244901	0.0467538	0.0410121	marcksl1b/sptbn1/tpm3/flna/tagln2/myo1ca/marcksl1a/pdlim1/daam1a/cnn2	10
GO:0008201	heparin binding	4/150	74/17745	0.00356855	0.059986	0.0526193	col5a1/mdka/nrp1a/thbs1b	4
GO:0070411	I-SMAD binding	2/150	11/17745	0.00371342	0.059986	0.0526193	smad3a/smad6b	2
GO:0005200	structural constituent of cytoskeleton	3/150	40/17745	0.00465225	0.06605	0.0579386	actb1/tuba8l4/sptbn1	3
GO:0019838	growth factor binding	4/150	80/17745	0.00471786	0.06605	0.0579386	tgfbr2b/fgfr4/igfbp5b/nrp1a	4
GO:0001216	DNA-binding transcription activator activity	4/150	84/17745	0.00560847	0.0692811	0.0607729	ddit3/atf4b/atf5b/sox4a	4
GO:0001228	DNA-binding transcription activator activity, RNA polymerase II-specific	4/150	84/17745	0.00560847	0.0692811	0.0607729	ddit3/atf4b/atf5b/sox4a	4
GO:0031072	heat shock protein binding	3/150	48/17745	0.00775414	0.090465	0.0793553	dnajb1b/hsp70.2/hsp70.3	3
GO:0044183	protein folding chaperone	2/150	17/17745	0.0088824	0.0972255	0.0852856	hsp70.2/hsp70.3	2
GO:0008134	transcription factor binding	4/150	97/17745	0.00925958	0.0972255	0.0852856	ddit3/jun/junbb/junba	4
GO:0005543	phospholipid binding	7/150	280/17745	0.00982906	0.0982906	0.0862198	sdc4/anxa2a/sptbn1/anxa13/anxa1a/anxa4/cpne1	7
GO:0051787	misfolded protein binding	2/150	19/17745	0.0110457	0.102888	0.0902525	hsp70.2/hsp70.3	2
GO:0008138	protein tyrosine/serine/threonine phosphatase activity	3/150	55/17745	0.0112687	0.102888	0.0902525	dusp1/dusp5/dusp2	3
GO:0048306	calcium-dependent protein binding	2/150	20/17745	0.0122055	0.106798	0.0936829	s100a10b/s100v2	2
GO:0005539	glycosaminoglycan binding	4/150	108/17745	0.0133421	0.112074	0.0983105	col5a1/mdka/nrp1a/thbs1b	4
GO:0031625	ubiquitin protein ligase binding	3/150	60/17745	0.0142568	0.113754	0.0997846	hsp70.2/hsp70.3/ubb	3
GO:0005516	calmodulin binding	4/150	111/17745	0.0146256	0.113754	0.0997846	marcksl1b/marcksl1a/akap12b/cnn2	4
GO:0008289	lipid binding	9/150	462/17745	0.0167995	0.124515	0.109224	sdc4/anxa2a/sptbn1/anxa13/anxa1a/anxa4/cpne1/dlc1/fermt2	9
GO:0050840	extracellular matrix binding	2/150	24/17745	0.0173441	0.124515	0.109224	sparc/thbs1b	2
GO:1901681	sulfur compound binding	4/150	118/17745	0.0179166	0.124515	0.109224	col5a1/mdka/nrp1a/thbs1b	4
GO:0044389	ubiquitin-like protein ligase binding	3/150	66/17745	0.0183808	0.124515	0.109224	hsp70.2/hsp70.3/ubb	3
GO:0008013	beta-catenin binding	2/150	30/17745	0.0264508	0.173583	0.152266	jun/cav1	2
GO:0051082	unfolded protein binding	3/150	78/17745	0.0284132	0.180812	0.158607	dnajb1b/hsp70.2/hsp70.3	3
GO:0019207	kinase regulator activity	4/150	140/17745	0.0310957	0.192062	0.168475	pik3r1/igf2b/cdkn1a/ccnd1	4
GO:0019199	transmembrane receptor protein kinase activity	3/150	92/17745	0.0431052	0.258631	0.22687	tgfbr2b/fgfr4/nrp1a	3
GO:0003714	transcription corepressor activity	3/150	98/17745	0.0503598	0.293765	0.257689	dnajb1b/trib3/ccnd1	3
GO:0005178	integrin binding	2/150	45/17745	0.0554773	0.314871	0.276203	lama5/fermt2	2
GO:0016538	cyclin-dependent protein serine/threonine kinase regulator activity	2/150	51/17745	0.0691684	0.331547	0.290831	cdkn1a/ccnd1	2
GO:0019899	enzyme binding	7/150	432/17745	0.0742973	0.331547	0.290831	cavin2b/hsp70.2/hsp70.3/trib3/ubb/timp2a/cav1	7
GO:0019887	protein kinase regulator activity	3/150	116/17745	0.0753708	0.331547	0.290831	igf2b/cdkn1a/ccnd1	3
GO:0005160	transforming growth factor beta receptor binding	1/150	10/17745	0.0814067	0.331547	0.290831	tgfbr2b	1
GO:0008191	metalloendopeptidase inhibitor activity	1/150	10/17745	0.0814067	0.331547	0.290831	timp2a	1
GO:0016018	cyclosporin A binding	1/150	10/17745	0.0814067	0.331547	0.290831	ppib	1
GO:0016842	amidine-lyase activity	1/150	10/17745	0.0814067	0.331547	0.290831	chac1	1
GO:0034596	phosphatidylinositol phosphate 4-phosphatase activity	1/150	10/17745	0.0814067	0.331547	0.290831	ptmaa	1
GO:0045236	CXCR chemokine receptor binding	1/150	10/17745	0.0814067	0.331547	0.290831	cxcl18b	1
GO:0004725	protein tyrosine phosphatase activity	3/150	122/17745	0.0847223	0.331547	0.290831	dusp1/dusp5/dusp2	3
GO:0002020	protease binding	1/150	11/17745	0.089176	0.331547	0.290831	timp2a	1
GO:0004382	guanosine-diphosphatase activity	1/150	11/17745	0.089176	0.331547	0.290831	entpd1	1
GO:0005324	long-chain fatty acid transporter activity	1/150	11/17745	0.089176	0.331547	0.290831	abcd3b	1
GO:0045134	uridine-diphosphatase activity	1/150	11/17745	0.089176	0.331547	0.290831	entpd1	1
GO:0003724	RNA helicase activity	2/150	60/17745	0.0914876	0.331547	0.290831	ddx5/eif4a1a	2
GO:0008186	ATP-dependent activity, acting on RNA	2/150	60/17745	0.0914876	0.331547	0.290831	ddx5/eif4a1a	2
GO:0004713	protein tyrosine kinase activity	3/150	127/17745	0.0928747	0.331547	0.290831	fgfr4/nrp1a/jak1	3
GO:0002039	p53 binding	1/150	12/17745	0.0968801	0.331547	0.290831	brd4	1
GO:0030544	Hsp70 protein binding	1/150	12/17745	0.0968801	0.331547	0.290831	dnajb1b	1
GO:0048185	activin binding	1/150	12/17745	0.0968801	0.331547	0.290831	tgfbr2b	1
GO:0051371	muscle alpha-actinin binding	1/150	12/17745	0.0968801	0.331547	0.290831	pdlim1	1
GO:0051393	alpha-actinin binding	1/150	12/17745	0.0968801	0.331547	0.290831	pdlim1	1
GO:0004866	endopeptidase inhibitor activity	3/150	130/17745	0.0979165	0.331547	0.290831	serpinh1b/serpine1/timp2a	3
GO:0140030	modification-dependent protein binding	2/150	64/17745	0.101997	0.331547	0.290831	brd4/brdt	2
GO:0050839	cell adhesion molecule binding	3/150	133/17745	0.103067	0.331547	0.290831	ctnnd1/lama5/fermt2	3
GO:0001540	amyloid-beta binding	1/150	13/17745	0.104519	0.331547	0.290831	itm2ba	1
GO:0001968	fibronectin binding	1/150	13/17745	0.104519	0.331547	0.290831	igfbp5b	1
GO:0106019	phosphatidylinositol-4,5-bisphosphate phosphatase activity	1/150	13/17745	0.104519	0.331547	0.290831	ptmaa	1
GO:0061135	endopeptidase regulator activity	3/150	134/17745	0.104808	0.331547	0.290831	serpinh1b/serpine1/timp2a	3
GO:0005024	transforming growth factor beta-activated receptor activity	1/150	14/17745	0.112094	0.331547	0.290831	tgfbr2b	1
GO:0015026	coreceptor activity	1/150	14/17745	0.112094	0.331547	0.290831	ramp2	1
GO:0017134	fibroblast growth factor binding	1/150	14/17745	0.112094	0.331547	0.290831	fgfr4	1
GO:0045125	bioactive lipid receptor activity	1/150	14/17745	0.112094	0.331547	0.290831	lpar1	1
GO:1990841	promoter-specific chromatin binding	1/150	14/17745	0.112094	0.331547	0.290831	egr1	1
GO:0030414	peptidase inhibitor activity	3/150	139/17745	0.113682	0.331574	0.290854	serpinh1b/serpine1/timp2a	3
GO:0046982	protein heterodimerization activity	3/150	142/17745	0.11914	0.333014	0.292117	ddit3/mcl1a/maff	3
GO:0017110	nucleoside-diphosphatase activity	1/150	15/17745	0.119606	0.333014	0.292117	entpd1	1
GO:0051015	actin filament binding	4/150	223/17745	0.120738	0.333014	0.292117	marcksl1b/tpm3/myo1ca/marcksl1a	4
GO:0004714	transmembrane receptor protein tyrosine kinase activity	2/150	72/17745	0.123924	0.333014	0.292117	fgfr4/nrp1a	2
GO:0004602	glutathione peroxidase activity	1/150	16/17745	0.127054	0.333014	0.292117	mgst3b	1
GO:0005080	protein kinase C binding	1/150	16/17745	0.127054	0.333014	0.292117	cavin2b	1
GO:0031386	protein tag	1/150	16/17745	0.127054	0.333014	0.292117	ubb	1
GO:0042805	actinin binding	1/150	16/17745	0.127054	0.333014	0.292117	pdlim1	1
GO:0061134	peptidase regulator activity	3/150	147/17745	0.128448	0.333014	0.292117	serpinh1b/serpine1/timp2a	3
GO:0016887	ATP hydrolysis activity	2/150	75/17745	0.132418	0.3361	0.294825	hsp70.2/hsp70.3	2
GO:0023023	MHC protein complex binding	1/150	17/17745	0.13444	0.3361	0.294825	b2ml	1
GO:0023026	MHC class II protein complex binding	1/150	17/17745	0.13444	0.3361	0.294825	b2ml	1
GO:0016840	carbon-nitrogen lyase activity	1/150	18/17745	0.141764	0.346167	0.303655	chac1	1
GO:0030291	protein serine/threonine kinase inhibitor activity	1/150	18/17745	0.141764	0.346167	0.303655	cdkn1a	1
GO:0019955	cytokine binding	2/150	79/17745	0.143942	0.347446	0.304777	tgfbr2b/cxcl18b	2
GO:0019901	protein kinase binding	3/150	157/17745	0.1478	0.347727	0.305024	cavin2b/trib3/cav1	3
GO:0005112	Notch binding	1/150	19/17745	0.149026	0.347727	0.305024	chac1	1
GO:0017154	semaphorin receptor activity	1/150	19/17745	0.149026	0.347727	0.305024	nrp1a	1
GO:0004675	transmembrane receptor protein serine/threonine kinase activity	1/150	20/17745	0.156227	0.360524	0.316249	tgfbr2b	1
GO:0003682	chromatin binding	4/150	249/17745	0.160328	0.365206	0.320356	egr1/klf6a/brd4/stag2b	4
GO:0046935	1-phosphatidylinositol-3-kinase regulator activity	1/150	21/17745	0.163367	0.365206	0.320356	pik3r1	1
GO:0004867	serine-type endopeptidase inhibitor activity	2/150	86/17745	0.164577	0.365206	0.320356	serpinh1b/serpine1	2
GO:0019900	kinase binding	3/150	167/17745	0.168029	0.365206	0.320356	cavin2b/trib3/cav1	3
GO:0000146	microfilament motor activity	1/150	22/17745	0.170448	0.365206	0.320356	myo1ca	1
GO:0017080	sodium channel regulator activity	1/150	22/17745	0.170448	0.365206	0.320356	fxyd6l	1
GO:0140657	ATP-dependent activity	6/150	441/17745	0.170777	0.365206	0.320356	hsp70.2/hsp70.3/abcd3b/ddx5/myo1ca/eif4a1a	6
GO:0042802	identical protein binding	3/150	169/17745	0.172169	0.365206	0.320356	mcl1a/boc/tfg	3
GO:0034593	phosphatidylinositol bisphosphate phosphatase activity	1/150	23/17745	0.177469	0.368995	0.32368	ptmaa	1
GO:0035014	phosphatidylinositol 3-kinase regulator activity	1/150	23/17745	0.177469	0.368995	0.32368	pik3r1	1
GO:0051018	protein kinase A binding	1/150	25/17745	0.191334	0.393924	0.345547	akap12b	1
GO:0016620	oxidoreductase activity, acting on the aldehyde or oxo group of donors, NAD or NADP as acceptor	1/150	26/17745	0.19818	0.398548	0.349603	gapdhs	1
GO:0004364	glutathione transferase activity	1/150	27/17745	0.204967	0.398548	0.349603	mgst3b	1
GO:0004860	protein kinase inhibitor activity	1/150	27/17745	0.204967	0.398548	0.349603	cdkn1a	1
GO:0019210	kinase inhibitor activity	1/150	27/17745	0.204967	0.398548	0.349603	cdkn1a	1
GO:0032452	histone demethylase activity	1/150	27/17745	0.204967	0.398548	0.349603	kdm6ba	1
GO:0140457	protein demethylase activity	1/150	27/17745	0.204967	0.398548	0.349603	kdm6ba	1
GO:0043539	protein serine/threonine kinase activator activity	1/150	28/17745	0.211698	0.406284	0.356389	igf2b	1
GO:0004721	phosphoprotein phosphatase activity	3/150	188/17745	0.212815	0.406284	0.356389	dusp1/dusp5/dusp2	3
GO:0016791	phosphatase activity	4/150	293/17745	0.236037	0.438531	0.384676	ptmaa/dusp1/dusp5/dusp2	4
GO:0005520	insulin-like growth factor binding	1/150	32/17745	0.23806	0.438531	0.384676	igfbp5b	1
GO:0005546	phosphatidylinositol-4,5-bisphosphate binding	1/150	32/17745	0.23806	0.438531	0.384676	sdc4	1
GO:0015035	protein-disulfide reductase activity	1/150	32/17745	0.23806	0.438531	0.384676	sh3bgrl3	1
GO:0052866	phosphatidylinositol phosphate phosphatase activity	1/150	33/17745	0.244512	0.4465	0.391667	ptmaa	1
GO:0032451	demethylase activity	1/150	34/17745	0.25091	0.454234	0.398451	kdm6ba	1
GO:0050661	NADP binding	1/150	35/17745	0.257254	0.461739	0.405034	gapdhs	1
GO:0015036	disulfide oxidoreductase activity	1/150	36/17745	0.263545	0.468219	0.410718	sh3bgrl3	1
GO:0005126	cytokine receptor binding	2/150	120/17745	0.269554	0.468219	0.410718	tgfbr2b/cxcl18b	2
GO:0016776	phosphotransferase activity, phosphate group as acceptor	1/150	37/17745	0.269783	0.468219	0.410718	ip6k2b	1
GO:0016903	oxidoreductase activity, acting on the aldehyde or oxo group of donors	1/150	37/17745	0.269783	0.468219	0.410718	gapdhs	1
GO:0044325	transmembrane transporter binding	1/150	38/17745	0.275969	0.475028	0.416691	cav1	1
GO:0051087	chaperone binding	1/150	39/17745	0.282102	0.481638	0.422489	dnajb1b	1
GO:0045296	cadherin binding	1/150	40/17745	0.288184	0.488054	0.428117	ctnnd1	1
GO:0003755	peptidyl-prolyl cis-trans isomerase activity	1/150	42/17745	0.300195	0.501402	0.439827	ppib	1
GO:0042393	histone binding	2/150	130/17745	0.300841	0.501402	0.439827	brd4/brdt	2
GO:0042277	peptide binding	2/150	133/17745	0.310193	0.509505	0.446934	ppib/itm2ba	2
GO:0004386	helicase activity	2/150	134/17745	0.313305	0.509505	0.446934	ddx5/eif4a1a	2
GO:0008083	growth factor activity	2/150	135/17745	0.316414	0.509505	0.446934	mdka/igf2b	2
GO:0004601	peroxidase activity	1/150	45/17745	0.317834	0.509505	0.446934	mgst3b	1
GO:0004715	non-membrane spanning protein tyrosine kinase activity	1/150	45/17745	0.317834	0.509505	0.446934	jak1	1
GO:0016859	cis-trans isomerase activity	1/150	46/17745	0.323615	0.514842	0.451616	ppib	1
GO:1902936	phosphatidylinositol bisphosphate binding	1/150	47/17745	0.329347	0.519385	0.455601	sdc4	1
GO:0019209	kinase activator activity	1/150	48/17745	0.335032	0.519385	0.455601	igf2b	1
GO:0030295	protein kinase activator activity	1/150	48/17745	0.335032	0.519385	0.455601	igf2b	1
GO:0008009	chemokine activity	1/150	49/17745	0.340668	0.519385	0.455601	cxcl18b	1
GO:0042379	chemokine receptor binding	1/150	49/17745	0.340668	0.519385	0.455601	cxcl18b	1
GO:0016667	oxidoreductase activity, acting on a sulfur group of donors	1/150	50/17745	0.346257	0.519385	0.455601	sh3bgrl3	1
GO:0016684	oxidoreductase activity, acting on peroxide as acceptor	1/150	50/17745	0.346257	0.519385	0.455601	mgst3b	1
GO:0051287	NAD binding	1/150	50/17745	0.346257	0.519385	0.455601	gapdhs	1
GO:0016712	oxidoreductase activity, acting on paired donors, with incorporation or reduction of molecular oxygen, reduced flavin or flavoprotein as one donor, and incorporation of one atom of oxygen	1/150	51/17745	0.351798	0.523955	0.45961	cyp2ad3	1
GO:0001227	DNA-binding transcription repressor activity, RNA polymerase II-specific	1/150	52/17745	0.357293	0.528392	0.463502	klf6a	1
GO:0016462	pyrophosphatase activity	5/150	474/17745	0.372472	0.544691	0.477799	tuba8l4/cdc42l/hsp70.2/hsp70.3/entpd1	5
GO:0038024	cargo receptor activity	1/150	55/17745	0.373503	0.544691	0.477799	lrp1ab	1
GO:0001217	DNA-binding transcription repressor activity	1/150	56/17745	0.378815	0.548629	0.481253	klf6a	1
GO:0016706	2-oxoglutarate-dependent dioxygenase activity	1/150	57/17745	0.384083	0.551019	0.48335	kdm6ba	1
GO:0016818	hydrolase activity, acting on acid anhydrides, in phosphorus-containing anhydrides	5/150	484/17745	0.389281	0.551019	0.48335	tuba8l4/cdc42l/hsp70.2/hsp70.3/entpd1	5
GO:0099106	ion channel regulator activity	1/150	58/17745	0.389306	0.551019	0.48335	fxyd6l	1
GO:0016817	hydrolase activity, acting on acid anhydrides	5/150	485/17745	0.390961	0.551019	0.48335	tuba8l4/cdc42l/hsp70.2/hsp70.3/entpd1	5
GO:0003743	translation initiation factor activity	1/150	61/17745	0.404713	0.566598	0.497016	eif4a1a	1
GO:0016765	transferase activity, transferring alkyl or aryl (other than methyl) groups	1/150	62/17745	0.409762	0.569868	0.499884	mgst3b	1
GO:0042578	phosphoric ester hydrolase activity	4/150	388/17745	0.416119	0.571501	0.501316	ptmaa/dusp1/dusp5/dusp2	4
GO:0033218	amide binding	2/150	168/17745	0.416379	0.571501	0.501316	ppib/itm2ba	2
GO:0008395	steroid hydroxylase activity	1/150	64/17745	0.419734	0.572364	0.502074	cyp2ad3	1
GO:0003730	mRNA 3'-UTR binding	1/150	67/17745	0.434378	0.584739	0.512929	ddx5	1
GO:0016209	antioxidant activity	1/150	67/17745	0.434378	0.584739	0.512929	mgst3b	1
GO:0019888	protein phosphatase regulator activity	1/150	69/17745	0.443936	0.5938	0.520877	ppp1r15a	1
GO:0016247	channel regulator activity	1/150	70/17745	0.448655	0.596313	0.523082	fxyd6l	1
GO:0003712	transcription coregulator activity	3/150	298/17745	0.462728	0.61115	0.536097	dnajb1b/trib3/ccnd1	3
GO:0017111	nucleoside-triphosphatase activity	4/150	419/17745	0.474233	0.622431	0.545992	tuba8l4/cdc42l/hsp70.2/hsp70.3	4
GO:0019208	phosphatase regulator activity	1/150	77/17745	0.480591	0.626858	0.549875	ppp1r15a	1
GO:0016705	oxidoreductase activity, acting on paired donors, with incorporation or reduction of molecular oxygen	2/150	200/17745	0.50596	0.655874	0.575328	kdm6ba/cyp2ad3	2
GO:1901981	phosphatidylinositol phosphate binding	1/150	85/17745	0.514845	0.663297	0.58184	sdc4	1
GO:0004896	cytokine receptor activity	1/150	89/17745	0.531121	0.680094	0.596573	f3b	1
GO:0042803	protein homodimerization activity	1/150	92/17745	0.542971	0.691053	0.606187	mcl1a	1
GO:0140375	immune receptor activity	1/150	101/17745	0.576764	0.729642	0.640036	f3b	1
GO:0008135	translation factor activity, RNA binding	1/150	102/17745	0.580362	0.729797	0.640173	eif4a1a	1
GO:0051213	dioxygenase activity	1/150	103/17745	0.58393	0.729913	0.640274	kdm6ba	1
GO:0019904	protein domain specific binding	1/150	106/17745	0.594454	0.734325	0.644145	dap1b	1
GO:0042626	ATPase-coupled transmembrane transporter activity	1/150	106/17745	0.594454	0.734325	0.644145	abcd3b	1
GO:0004197	cysteine-type endopeptidase activity	1/150	113/17745	0.617991	0.754108	0.661498	ctsla	1
GO:0005319	lipid transporter activity	1/150	113/17745	0.617991	0.754108	0.661498	abcd3b	1
GO:0090079	translation regulator activity, nucleic acid binding	1/150	114/17745	0.621241	0.754108	0.661498	eif4a1a	1
GO:0005179	hormone activity	1/150	128/17745	0.663958	0.799577	0.701384	igf2b	1
GO:0045182	translation regulator activity	1/150	130/17745	0.669656	0.799577	0.701384	eif4a1a	1
GO:0030546	signaling receptor activator activity	3/150	408/17745	0.67393	0.799577	0.701384	mdka/igf2b/cxcl18b	3
GO:0048018	receptor ligand activity	3/150	408/17745	0.67393	0.799577	0.701384	mdka/igf2b/cxcl18b	3
GO:0003774	cytoskeletal motor activity	1/150	135/17745	0.683485	0.806359	0.707332	myo1ca	1
GO:0030545	signaling receptor regulator activity	3/150	419/17745	0.691349	0.808357	0.709085	mdka/igf2b/cxcl18b	3
GO:0015293	symporter activity	1/150	139/17745	0.694133	0.808357	0.709085	slc20a1b	1
GO:0016853	isomerase activity	1/150	140/17745	0.696739	0.808357	0.709085	ppib	1
GO:0004497	monooxygenase activity	1/150	142/17745	0.701885	0.808357	0.709085	cyp2ad3	1
GO:0106310	protein serine kinase activity	1/150	143/17745	0.704425	0.808357	0.709085	pim1	1
GO:0005125	cytokine activity	1/150	156/17745	0.735557	0.832545	0.730303	cxcl18b	1
GO:0015399	primary active transmembrane transporter activity	1/150	157/17745	0.737812	0.832545	0.730303	abcd3b	1
GO:0003735	structural constituent of ribosome	1/150	159/17745	0.742265	0.832545	0.730303	ubb	1
GO:0020037	heme binding	1/150	159/17745	0.742265	0.832545	0.730303	cyp2ad3	1
GO:0035091	phosphatidylinositol binding	1/150	161/17745	0.746643	0.832545	0.730303	sdc4	1
GO:0008528	G protein-coupled peptide receptor activity	1/150	163/17745	0.750948	0.832545	0.730303	aplnra	1
GO:0140098	catalytic activity, acting on RNA	2/150	318/17745	0.753255	0.832545	0.730303	ddx5/eif4a1a	2
GO:0046906	tetrapyrrole binding	1/150	167/17745	0.759339	0.834876	0.732347	cyp2ad3	1
GO:0001653	peptide receptor activity	1/150	172/17745	0.769435	0.838673	0.735678	aplnra	1
GO:0004252	serine-type endopeptidase activity	1/150	177/17745	0.77911	0.838673	0.735678	furina	1
GO:0005085	guanyl-nucleotide exchange factor activity	1/150	178/17745	0.780996	0.838673	0.735678	arhgef12b	1
GO:0001664	G protein-coupled receptor binding	1/150	180/17745	0.78472	0.838673	0.735678	cxcl18b	1
GO:0003924	GTPase activity	2/150	341/17745	0.786821	0.838673	0.735678	tuba8l4/cdc42l	2
GO:0005506	iron ion binding	1/150	184/17745	0.791981	0.838673	0.735678	cyp2ad3	1
GO:0005525	GTP binding	3/150	497/17745	0.795261	0.838673	0.735678	tuba8l4/cdc42l/ehd1b	3
GO:0008236	serine-type peptidase activity	1/150	191/17745	0.804106	0.838673	0.735678	furina	1
GO:0016829	lyase activity	1/150	191/17745	0.804106	0.838673	0.735678	chac1	1
GO:0017171	serine hydrolase activity	1/150	191/17745	0.804106	0.838673	0.735678	furina	1
GO:0008234	cysteine-type peptidase activity	1/150	195/17745	0.810717	0.838673	0.735678	ctsla	1
GO:0060090	molecular adaptor activity	1/150	195/17745	0.810717	0.838673	0.735678	cav1	1
GO:0005096	GTPase activator activity	2/150	374/17745	0.827991	0.846762	0.742774	arhgef12b/dlc1	2
GO:0022804	active transmembrane transporter activity	2/150	380/17745	0.834665	0.846762	0.742774	abcd3b/slc20a1b	2
GO:0030695	GTPase regulator activity	2/150	380/17745	0.834665	0.846762	0.742774	arhgef12b/dlc1	2
GO:0060589	nucleoside-triphosphatase regulator activity	2/150	380/17745	0.834665	0.846762	0.742774	arhgef12b/dlc1	2
GO:0015291	secondary active transmembrane transporter activity	1/150	231/17745	0.861077	0.869357	0.762594	slc20a1b	1
GO:0003729	mRNA binding	1/150	236/17745	0.866926	0.871074	0.7641	ddx5	1
GO:0004175	endopeptidase activity	2/150	425/17745	0.877736	0.877736	0.769944	ctsla/furina	2

[truncated: 8 more sheets: Figure 6f-heatplot_BV_MF, Supplementary Figure 1, Supplementary Figure 3, Supplementary Figure 4, Supplementary Figure 5, Supplementary Figure 6, Supplementary Figure 7, Supplementary Figure 9]
